# Supplementary material for: Extent of carbon nitride photocharging controls energetics of hydrogen transfer in photochemical cascade processes
Source: Nat Commun. 2023 Nov 24;14:7684. doi: 10.1038/s41467-023-43328-6 (PMC10674013; doi:10.1038/s41467-023-43328-6)
Supplement: Supplementary file 3 — Source Data [file 41467_2023_43328_MOESM3_ESM.xlsx]

## Sheet: Figure 2
Figure 2	Dependence of benzylamine conversion and yield of imine 1a, R,S- and R,R-2a on mass of semiconductors and reaction temperature.
		Mass, m (mg)	Benzylamine conversion, %	Imine 1a yield, %	R,S- and R,R-2a yield, %
	mpg-CN RT	20	59.4292	2.16667	30.9833
		Mass, m (mg)	Benzylamine conversion, %	Benzylamine conversion standard deviation, %	Imine 1a yield, %	Imine 1a yield standard deviation, %	R,S- and R,R-2a yield, %	R,S- and R,R-2a yield standard deviation, %
	mpg-CN 80 degrees Celcius	20	62	0.4	2	0.5	40	0.5
		40	76.2076		4.22976		48.0655
		80	85.0516		5.5756		58.0631
		160	98.7022		9.99762		57.6786
		Mass, m (mg)	Benzylamine conversion, %	Imine 1a yield, %	R,S- and R,R-2a yield, %
	Na-PHI RT	5.8	18.367	2.61548	0.40238
		10.2	19.0711	4.02381	0.60357
		21.3	21.1836	5.02976	1.60952
		40	38.1339	6.63929	6.03571
		80	43.1637	8.04762	13.6809
		120	46.6342	8.65119	16.9
		160	54.0783	10.2607	22.5333
		Mass, m (mg)	Benzylamine conversion, %	Imine 1a yield, %	R,S- and R,R-2a yield, %
	Na-PHI 80 degrees Celcius	5.3	13.3372	2.81667	0.60357
		10	14.7455	4.02381	1.40833
		21.2	29.9857	5.43214	5.02976
		40	36.0717	6.2369	10.0595
		80	42.9625	8.24881	18.5095
		120	50.7083	10.2607	23.1369
		160	60.8685	12.0714	26.3559

## Sheet: Figure 3a
Figure 3a	Photocharging of g-CN semiconductors.
		Wavelength, λ (nm)	Normalized absorption (mpg-CN prior to irradiation)	Normalized absorption (mpg-CN after irradiation)	Normalized absorption (After exposure of photocharged mpg-CN to air)
		220	0.88335	0.88889	0.88748
		221	0.88335	0.89101	0.89237
		222	0.88547	0.89312	0.89726
		223	0.89077	0.89735	0.90509
		224	0.89502	0.89735	0.90313
		225	0.8982	0.90159	0.90705
		226	0.89926	0.9037	0.90802
		227	0.9035	0.91005	0.91389
		228	0.90668	0.91429	0.91487
		229	0.91092	0.91852	0.91781
		230	0.91304	0.92275	0.91879
		231	0.91729	0.92381	0.92368
		232	0.91729	0.92804	0.92955
		233	0.92153	0.92804	0.93249
		234	0.92153	0.93016	0.93444
		235	0.92577	0.9291	0.93542
		236	0.93107	0.93439	0.93836
		237	0.93425	0.93862	0.94031
		238	0.93425	0.94286	0.94325
		239	0.93531	0.94709	0.94521
		240	0.93849	0.95026	0.94814
		241	0.94168	0.95344	0.95108
		242	0.94486	0.9545	0.95401
		243	0.94804	0.9545	0.95597
		244	0.9491	0.95661	0.95695
		245	0.95016	0.95873	0.95793
		246	0.95122	0.9619	0.96184
		247	0.9544	0.9619	0.96184
		248	0.95652	0.9619	0.9638
		249	0.95864	0.9619	0.9638
		250	0.9597	0.96402	0.96673
		251	0.96182	0.96614	0.96771
		252	0.96288	0.9672	0.96967
		253	0.96394	0.96825	0.97065
		254	0.96501	0.97037	0.9726
		255	0.96713	0.97249	0.97162
		256	0.96819	0.9746	0.97358
		257	0.97137	0.97566	0.97358
		258	0.97455	0.97566	0.97652
		259	0.97667	0.97672	0.9775
		260	0.97667	0.97778	0.98141
		261	0.97773	0.97884	0.98239
		262	0.97879	0.97989	0.98337
		263	0.97985	0.98307	0.98337
		264	0.98091	0.98413	0.98434
		265	0.98303	0.98519	0.9863
		266	0.98409	0.98519	0.98924
		267	0.98515	0.98519	0.99217
		268	0.98621	0.98836	0.99315
		269	0.98834	0.99048	0.99315
		270	0.9894	0.99259	0.99315
		271	0.99152	0.99471	0.99315
		272	0.99152	0.99471	0.99511
		273	0.99258	0.99577	0.99609
		274	0.99258	0.99577	0.99804
		275	0.99576	0.99683	0.99706
		276	0.99576	0.99683	0.99706
		277	0.99682	0.99683	0.99706
		278	0.99576	0.99683	0.99804
		279	0.99788	0.99788	0.99804
		280	0.99894	0.99788	0.99902
		281	1	0.99894	0.99804
		282	0.99894	1	0.99902
		283	1	1	0.99902
		284	0.99894	0.99894	0.99902
		285	0.99894	0.99894	0.99804
		286	0.99894	0.99894	0.99804
		287	0.99682	0.99894	0.99902
		288	0.99682	0.99788	1
		289	0.9947	0.99683	1
		290	0.9947	0.99577	1
		291	0.99152	0.99683	0.99902
		292	0.9894	0.99471	0.99804
		293	0.98727	0.99365	0.99609
		294	0.98515	0.99153	0.99609
		295	0.98303	0.99153	0.99511
		296	0.98091	0.99048	0.99511
		297	0.97985	0.99048	0.99413
		298	0.97773	0.99048	0.99217
		299	0.97773	0.99153	0.99217
		300	0.97561	0.99153	0.99119
		301	0.97561	0.99048	0.99119
		302	0.97349	0.98836	0.99119
		303	0.97243	0.98836	0.99119
		304	0.97031	0.98836	0.99022
		305	0.96925	0.98942	0.99022
		306	0.96713	0.9873	0.98924
		307	0.96713	0.98519	0.98826
		308	0.96819	0.98307	0.98826
		309	0.97137	0.98201	0.9863
		310	0.97031	0.98307	0.98532
		311	0.96925	0.98307	0.98337
		312	0.96607	0.98413	0.98434
		313	0.96607	0.98307	0.98434
		314	0.96607	0.98095	0.98434
		315	0.96713	0.98095	0.98434
		316	0.96607	0.97989	0.98434
		317	0.96501	0.97884	0.98239
		318	0.96607	0.97778	0.98043
		319	0.96607	0.9746	0.97945
		320	0.96607	0.97249	0.97945
		321	0.96713	0.97143	0.97847
		322	0.96713	0.97354	0.97847
		323	0.96501	0.97143	0.97358
		324	0.96182	0.96931	0.97065
		325	0.9597	0.96508	0.96771
		326	0.96182	0.96296	0.96771
		327	0.96182	0.9619	0.96771
		328	0.96182	0.96085	0.96575
		329	0.96076	0.96085	0.96477
		330	0.96182	0.95979	0.96282
		331	0.96182	0.95979	0.96184
		332	0.96076	0.95873	0.96184
		333	0.96076	0.95767	0.96184
		334	0.96182	0.95767	0.96086
		335	0.96182	0.95661	0.96086
		336	0.96076	0.95556	0.95988
		337	0.96076	0.9545	0.95988
		338	0.96076	0.9545	0.9589
		339	0.96076	0.95556	0.9589
		340	0.96076	0.95661	0.9589
		341	0.96182	0.95556	0.9589
		342	0.96182	0.9545	0.95793
		343	0.96288	0.95344	0.95793
		344	0.96394	0.95344	0.9589
		345	0.96501	0.9545	0.9589
		346	0.96501	0.9545	0.95988
		347	0.96501	0.9545	0.95988
		348	0.96713	0.95556	0.95988
		349	0.96713	0.95556	0.95988
		350	0.96819	0.95556	0.95988
		351	0.96925	0.9545	0.96086
		352	0.96925	0.95344	0.96086
		353	0.97031	0.9545	0.96086
		354	0.97137	0.9545	0.96086
		355	0.97243	0.95556	0.96184
		356	0.97243	0.95556	0.96184
		357	0.97243	0.95556	0.96184
		358	0.97349	0.95661	0.96184
		359	0.97349	0.95661	0.96184
		360	0.97455	0.95767	0.96282
		361	0.97561	0.95661	0.96282
		362	0.97667	0.95661	0.96282
		363	0.97773	0.95556	0.96282
		364	0.97773	0.95556	0.96282
		365	0.97773	0.95661	0.9638
		366	0.97667	0.95556	0.96477
		367	0.97667	0.95556	0.96477
		368	0.97667	0.9545	0.96282
		369	0.97667	0.9545	0.96282
		370	0.97773	0.95344	0.96184
		371	0.97561	0.95344	0.96184
		372	0.97773	0.95132	0.95988
		373	0.97773	0.94921	0.95793
		374	0.97985	0.94815	0.95597
		375	0.97985	0.94709	0.95499
		376	0.97879	0.94603	0.95401
		377	0.97879	0.94392	0.95303
		378	0.97879	0.9418	0.95205
		379	0.97773	0.93968	0.95108
		380	0.97773	0.93862	0.94912
		381	0.97773	0.93651	0.94716
		382	0.97667	0.93439	0.94521
		383	0.97667	0.93333	0.94423
		384	0.97561	0.93122	0.94325
		385	0.97561	0.9291	0.94031
		386	0.97455	0.92593	0.93836
		387	0.97349	0.92275	0.93542
		388	0.97137	0.91958	0.93249
		389	0.97031	0.9164	0.92955
		390	0.96819	0.91323	0.92661
		391	0.96713	0.90899	0.92368
		392	0.96501	0.9037	0.91879
		393	0.96182	0.89947	0.91487
		394	0.95864	0.89312	0.90998
		395	0.95546	0.88889	0.90509
		396	0.95228	0.88254	0.9002
		397	0.9491	0.87725	0.8953
		398	0.94592	0.86984	0.89041
		399	0.94168	0.86349	0.88356
		400	0.93743	0.85714	0.87769
		401	0.93213	0.85079	0.87084
		402	0.92683	0.84444	0.86497
		403	0.92153	0.83704	0.85812
		404	0.91622	0.82963	0.85127
		405	0.90986	0.82011	0.84442
		406	0.9035	0.81164	0.83659
		407	0.89714	0.80423	0.82975
		408	0.88971	0.79577	0.82192
		409	0.88229	0.7873	0.81409
		410	0.87381	0.77884	0.80626
		411	0.86638	0.76931	0.79746
		412	0.8579	0.75979	0.78865
		413	0.84942	0.74921	0.77984
		414	0.83881	0.73968	0.77006
		415	0.82927	0.7291	0.76027
		416	0.81866	0.71852	0.74951
		417	0.80806	0.70794	0.73973
		418	0.79745	0.69735	0.72896
		419	0.78685	0.68571	0.7182
		420	0.77519	0.67513	0.70744
		421	0.76352	0.66455	0.69765
		422	0.75186	0.65397	0.68689
		423	0.74019	0.64233	0.67613
		424	0.72747	0.63175	0.66438
		425	0.7158	0.62116	0.6546
		426	0.70414	0.61058	0.64384
		427	0.69141	0.6	0.63405
		428	0.67975	0.58942	0.62329
		429	0.66914	0.57989	0.6135
		430	0.65854	0.57037	0.60372
		431	0.64687	0.56085	0.59491
		432	0.63627	0.55238	0.58611
		433	0.62672	0.54392	0.5773
		434	0.61612	0.53545	0.56751
		435	0.60657	0.52698	0.55969
		436	0.59809	0.51958	0.55088
		437	0.58855	0.51217	0.54305
		438	0.58112	0.50476	0.53523
		439	0.57264	0.49841	0.52838
		440	0.56522	0.49312	0.5225
		441	0.55885	0.48783	0.51566
		442	0.55249	0.48148	0.50978
		443	0.54613	0.47725	0.50489
		444	0.54083	0.47196	0.49902
		445	0.53552	0.46772	0.49413
		446	0.53022	0.46349	0.48924
		447	0.52492	0.4582	0.48434
		448	0.52068	0.45503	0.48043
		449	0.51538	0.45079	0.47554
		450	0.51113	0.44656	0.47162
		451	0.50689	0.44339	0.46673
		452	0.50371	0.44021	0.46282
		453	0.49947	0.43704	0.4589
		454	0.49523	0.4328	0.45499
		455	0.49205	0.42963	0.45205
		456	0.4878	0.42646	0.44814
		457	0.48462	0.42328	0.44521
		458	0.48038	0.42116	0.44129
		459	0.4772	0.41799	0.43836
		460	0.47402	0.41481	0.43444
		461	0.46978	0.4127	0.43151
		462	0.46766	0.40952	0.42857
		463	0.46448	0.40635	0.42564
		464	0.46129	0.40423	0.42172
		465	0.45811	0.40106	0.41879
		466	0.45493	0.39894	0.41585
		467	0.45281	0.39683	0.41292
		468	0.44963	0.39365	0.40998
		469	0.44645	0.39153	0.40705
		470	0.44433	0.38836	0.40411
		471	0.44221	0.38624	0.40117
		472	0.43902	0.38413	0.39824
		473	0.4369	0.38095	0.3953
		474	0.43372	0.37884	0.39237
		475	0.43054	0.37672	0.38943
		476	0.42842	0.37354	0.3865
		477	0.42524	0.37143	0.38454
		478	0.42206	0.36931	0.3816
		479	0.41888	0.3672	0.37867
		480	0.41676	0.36402	0.37573
		481	0.41357	0.3619	0.37182
		482	0.41039	0.35979	0.36888
		483	0.40721	0.35661	0.36595
		484	0.40403	0.35344	0.36301
		485	0.39979	0.35132	0.36008
		486	0.39767	0.34921	0.35714
		487	0.39343	0.34603	0.35421
		488	0.3913	0.34392	0.35127
		489	0.38812	0.34074	0.34834
		490	0.38494	0.33862	0.3454
		491	0.38176	0.33545	0.34247
		492	0.37858	0.33333	0.33953
		493	0.3754	0.33016	0.33562
		494	0.37222	0.32804	0.33268
		495	0.36797	0.32487	0.32975
		496	0.36585	0.32275	0.32681
		497	0.36161	0.31958	0.32387
		498	0.35843	0.31746	0.32094
		499	0.35525	0.31534	0.318
		500	0.35207	0.31217	0.31507
		501	0.34889	0.31005	0.31115
		502	0.34571	0.30688	0.30822
		503	0.34146	0.30476	0.30528
		504	0.33828	0.30159	0.30235
		505	0.3351	0.29841	0.29941
		506	0.33086	0.2963	0.2955
		507	0.32768	0.29418	0.29256
		508	0.3245	0.29101	0.28963
		509	0.32131	0.28889	0.28669
		510	0.31813	0.28571	0.28376
		511	0.31389	0.2836	0.28082
		512	0.31071	0.28042	0.27691
		513	0.30647	0.27831	0.27397
		514	0.30329	0.27619	0.27104
		515	0.30011	0.27302	0.2681
		516	0.29586	0.2709	0.26517
		517	0.29268	0.26878	0.26223
		518	0.2895	0.26561	0.2593
		519	0.28526	0.26349	0.25636
		520	0.28208	0.26138	0.25342
		521	0.2789	0.25926	0.25147
		522	0.27466	0.25608	0.24755
		523	0.27147	0.25397	0.2456
		524	0.26829	0.25185	0.24266
		525	0.26405	0.24974	0.23973
		526	0.25981	0.24762	0.23679
		527	0.25663	0.2455	0.23386
		528	0.25345	0.24233	0.23092
		529	0.2492	0.24021	0.22798
		530	0.24602	0.2381	0.22505
		531	0.24178	0.23598	0.22114
		532	0.2386	0.23386	0.21918
		533	0.23436	0.23175	0.21624
		534	0.23118	0.22963	0.21331
		535	0.22694	0.22751	0.21135
		536	0.22375	0.22434	0.20841
		537	0.22057	0.22328	0.20548
		538	0.21739	0.22116	0.20352
		539	0.21421	0.21905	0.20059
		540	0.21103	0.21693	0.19863
		541	0.20679	0.21481	0.19569
		542	0.20361	0.2127	0.19276
		543	0.20042	0.21058	0.1908
		544	0.19618	0.20952	0.18787
		545	0.193	0.20741	0.18493
		546	0.18876	0.20529	0.18297
		547	0.18558	0.20317	0.18004
		548	0.1824	0.20106	0.17808
		549	0.17922	0.2	0.17515
		550	0.17497	0.19788	0.17319
		551	0.17179	0.19577	0.17025
		552	0.16861	0.19471	0.1683
		553	0.16543	0.19259	0.16536
		554	0.16225	0.19048	0.16341
		555	0.15907	0.18942	0.16145
		556	0.15589	0.1873	0.15851
		557	0.1527	0.18624	0.15656
		558	0.14952	0.18413	0.1546
		559	0.14634	0.18201	0.15166
		560	0.14422	0.18095	0.14971
		561	0.14104	0.17989	0.14775
		562	0.13786	0.17778	0.14579
		563	0.13468	0.17672	0.14384
		564	0.13256	0.1746	0.14188
		565	0.12937	0.17354	0.13992
		566	0.12725	0.17249	0.13796
		567	0.12513	0.17037	0.13601
		568	0.12195	0.16931	0.13405
		569	0.11983	0.16825	0.13307
		570	0.11665	0.1672	0.13112
		571	0.11453	0.16614	0.12916
		572	0.11241	0.16508	0.1272
		573	0.10923	0.16402	0.12524
		574	0.1071	0.1619	0.12329
		575	0.10498	0.16085	0.12231
		576	0.10286	0.15979	0.12035
		577	0.09968	0.15873	0.1184
		578	0.09756	0.15661	0.11644
		579	0.09544	0.15556	0.11546
		580	0.09332	0.1545	0.1135
		581	0.0912	0.15344	0.11252
		582	0.08908	0.15238	0.11057
		583	0.08696	0.15132	0.10959
		584	0.08484	0.15026	0.10763
		585	0.08271	0.14921	0.10665
		586	0.08059	0.14815	0.1047
		587	0.07847	0.14709	0.10372
		588	0.07741	0.14603	0.10274
		589	0.07529	0.14497	0.10078
		590	0.07317	0.14392	0.0998
		591	0.07211	0.14286	0.09883
		592	0.06999	0.1418	0.09687
		593	0.06787	0.14074	0.09589
		594	0.06681	0.14074	0.09491
		595	0.06469	0.13862	0.09295
		596	0.06257	0.13757	0.09198
		597	0.06151	0.13651	0.091
		598	0.05938	0.13545	0.09002
		599	0.05832	0.13545	0.08806
		600	0.05726	0.13439	0.08708
		601	0.0562	0.13333	0.08611
		602	0.05408	0.13228	0.08513
		603	0.05302	0.13122	0.08415
		604	0.05196	0.13016	0.08317
		605	0.04984	0.13016	0.08219
		606	0.04878	0.1291	0.08121
		607	0.04772	0.12804	0.08023
		608	0.04666	0.12698	0.07828
		609	0.0456	0.12593	0.0773
		610	0.04454	0.12487	0.0773
		611	0.04348	0.12381	0.07632
		612	0.04242	0.12381	0.07534
		613	0.04136	0.12275	0.07436
		614	0.0403	0.12169	0.07339
		615	0.03924	0.12063	0.07241
		616	0.03818	0.12063	0.07143
		617	0.03712	0.11958	0.07045
		618	0.03606	0.11852	0.06947
		619	0.03499	0.11746	0.06849
		620	0.03393	0.1164	0.06751
		621	0.03287	0.1164	0.06751
		622	0.03181	0.11534	0.06654
		623	0.03181	0.11429	0.06556
		624	0.03075	0.11323	0.06458
		625	0.02969	0.11217	0.0636
		626	0.02863	0.11217	0.0636
		627	0.02863	0.11111	0.06262
		628	0.02757	0.11005	0.06164
		629	0.02651	0.10899	0.06067
		630	0.02651	0.10899	0.05969
		631	0.02545	0.10794	0.05969
		632	0.02439	0.10688	0.05871
		633	0.02439	0.10688	0.05773
		634	0.02333	0.10582	0.05675
		635	0.02227	0.10476	0.05675
		636	0.02227	0.1037	0.05577
		637	0.02121	0.10265	0.05479
		638	0.02121	0.10265	0.05382
		639	0.02015	0.10159	0.05382
		640	0.02015	0.10053	0.05284
		641	0.01909	0.10053	0.05186
		642	0.01803	0.09947	0.05186
		643	0.01803	0.09841	0.05088
		644	0.01697	0.09735	0.0499
		645	0.01697	0.09735	0.0499
		646	0.01591	0.0963	0.04892
		647	0.01591	0.09524	0.04795
		648	0.01485	0.09524	0.04795
		649	0.01485	0.09418	0.04697
		650	0.01485	0.09312	0.04697
		651	0.01379	0.09312	0.04599
		652	0.01273	0.09206	0.04501
		653	0.01273	0.09101	0.04501
		654	0.01273	0.09101	0.04403
		655	0.01166	0.08995	0.04403
		656	0.01166	0.08889	0.04305
		657	0.01166	0.08889	0.04305
		658	0.01166	0.08783	0.04207
		659	0.0106	0.08783	0.04207
		660	0.0106	0.08677	0.0411
		661	0.0106	0.08571	0.0411
		662	0.00954	0.08466	0.04012
		663	0.00954	0.08466	0.04012
		664	0.00848	0.0836	0.03914
		665	0.00848	0.08254	0.03914
		666	0.00848	0.08254	0.03816
		667	0.00848	0.08148	0.03718
		668	0.00848	0.08042	0.03718
		669	0.00742	0.08042	0.0362
		670	0.00742	0.07937	0.0362
		671	0.00742	0.07937	0.0362
		672	0.00636	0.07831	0.03523
		673	0.00636	0.07725	0.03523
		674	0.00636	0.07725	0.03425
		675	0.0053	0.07619	0.03327
		676	0.0053	0.07619	0.03327
		677	0.0053	0.07513	0.03229
		678	0.0053	0.07407	0.03229
		679	0.0053	0.07407	0.03229
		680	0.0053	0.07302	0.03131
		681	0.0053	0.07196	0.03131
		682	0.0053	0.07196	0.03033
		683	0.00424	0.0709	0.03033
		684	0.00424	0.0709	0.03033
		685	0.00424	0.06984	0.02935
		686	0.00424	0.06878	0.02935
		687	0.00318	0.06772	0.02838
		688	0.00318	0.06772	0.02838
		689	0.00318	0.06667	0.02838
		690	0.00318	0.06667	0.0274
		691	0.00318	0.06561	0.0274
		692	0.00318	0.06455	0.02642
		693	0.00318	0.06455	0.02642
		694	0.00212	0.06349	0.02544
		695	0.00212	0.06349	0.02544
		696	0.00212	0.06243	0.02544
		697	0.00212	0.06138	0.02446
		698	0.00212	0.06138	0.02446
		699	0.00212	0.06032	0.02446
		700	0.00212	0.06032	0.02348
		701	0.00212	0.05926	0.02348
		702	0.00212	0.0582	0.02348
		703	0.00212	0.0582	0.0225
		704	0.00106	0.05714	0.0225
		705	0.00106	0.05714	0.0225
		706	0.00106	0.05608	0.02153
		707	0.00106	0.05608	0.02153
		708	0.00106	0.05503	0.02153
		709	0.00106	0.05397	0.02153
		710	0.00106	0.05397	0.02055
		711	0.00106	0.05291	0.02055
		712	0.00106	0.05291	0.02055
		713	0.00106	0.05291	0.02055
		714	0.00106	0.05185	0.01957
		715	0.00106	0.05185	0.01957
		716	0.00106	0.05079	0.01859
		717	0.00106	0.05079	0.01859
		718	0.00106	0.04974	0.01859
		719	0.00106	0.04868	0.01859
		720	0.00106	0.04868	0.01859
		721	0.00106	0.04762	0.01761
		722	0.00106	0.04762	0.01761
		723	0.00106	0.04656	0.01761
		724	0.00212	0.04656	0.01761
		725	0.00212	0.04656	0.01761
		726	0.00212	0.0455	0.01761
		727	0.00318	0.0455	0.01761
		728	0.00318	0.0455	0.01761
		729	0.00318	0.04444	0.01761
		730	0.00318	0.04444	0.01761
		731	0.00318	0.04339	0.01663
		732	0.00318	0.04339	0.01663
		733	0.00212	0.04233	0.01566
		734	0.00212	0.04127	0.01566
		735	0.00212	0.04127	0.01566
		736	0.00106	0.04021	0.01468
		737	0.00106	0.04021	0.0137
		738	0.00106	0.03915	0.0137
		739	0.00106	0.0381	0.0137
		740	0.00106	0.0381	0.0137
		741	0.00106	0.03704	0.01272
		742	0.00106	0.03704	0.01272
		743	0.00106	0.03598	0.01272
		744	0	0.03598	0.01174
		745	0	0.03598	0.01174
		746	0	0.03492	0.01174
		747	0	0.03492	0.01174
		748	0.00106	0.03386	0.01174
		749	0	0.03386	0.01174
		750	0.00106	0.0328	0.01174
		751	0.00106	0.03175	0.01076
		752	0.00106	0.03175	0.01076
		753	0.00106	0.03175	0.00978
		754	0.00106	0.03175	0.01076
		755	0.00106	0.03069	0.01076
		756	0.00106	0.02963	0.01076
		757	0.00106	0.02963	0.01076
		758	0.00106	0.02857	0.00978
		759	0.00106	0.02857	0.00978
		760	0.00106	0.02751	0.00978
		761	0.00106	0.02751	0.00978
		762	0.00106	0.02646	0.00881
		763	0.00106	0.02646	0.00881
		764	0.00106	0.02646	0.00783
		765	0.00106	0.0254	0.00783
		766	0.00106	0.0254	0.00783
		767	0.00106	0.0254	0.00783
		768	0.00212	0.0254	0.00783
		769	0.00106	0.02434	0.00783
		770	0.00106	0.02328	0.00783
		771	0.00212	0.02328	0.00783
		772	0.00212	0.02328	0.00783
		773	0.00212	0.02328	0.00783
		774	0.00212	0.02222	0.00783
		775	0.00212	0.02222	0.00783
		776	0.00212	0.02116	0.00685
		777	0.00212	0.02116	0.00685
		778	0.00318	0.02116	0.00685
		779	0.00318	0.02011	0.00685
		780	0.00318	0.02011	0.00685
		781	0.00212	0.02011	0.00685
		782	0.00318	0.01905	0.00587
		783	0.00318	0.01799	0.00587
		784	0.00318	0.01799	0.00587
		785	0.00318	0.01799	0.00587
		786	0.00318	0.01799	0.00587
		787	0.00318	0.01799	0.00587
		788	0.00318	0.01693	0.00587
		789	0.00318	0.01693	0.00587
		790	0.00424	0.01693	0.00587
		791	0.00424	0.01693	0.00587
		792	0.0053	0.01587	0.00587
		793	0.0053	0.01587	0.00587
		794	0.0053	0.01481	0.00587
		795	0.0053	0.01481	0.00587
		796	0.00636	0.01587	0.00587
		797	0.00636	0.01481	0.00685
		798	0.00636	0.01481	0.00685
		799	0.0053	0.01376	0.00685
		800	0.0053	0.01376	0.00587
		801	0.0053	0.01376	0.00489
		802	0.0053	0.0127	0.00489
		803	0.0053	0.01164	0.00489
		804	0.0053	0.01164	0.00489
		805	0.0053	0.01164	0.00489
		806	0.0053	0.01058	0.00489
		807	0.0053	0.01058	0.00391
		808	0.0053	0.01058	0.00391
		809	0.0053	0.00952	0.00489
		810	0.0053	0.01058	0.00489
		811	0.0053	0.00952	0.00489
		812	0.00636	0.00952	0.00489
		813	0.00636	0.00847	0.00391
		814	0.00636	0.00847	0.00391
		815	0.00636	0.00847	0.00294
		816	0.00636	0.00952	0.00391
		817	0.00636	0.00952	0.00391
		818	0.00636	0.00847	0.00391
		819	0.00742	0.00741	0.00294
		820	0.00742	0.00741	0.00294
		821	0.00742	0.00741	0.00294
		822	0.00742	0.00741	0.00391
		823	0.00636	0.00741	0.00294
		824	0.00742	0.00635	0.00294
		825	0.00742	0.00635	0.00196
		826	0.00742	0.00635	0.00294
		827	0.00636	0.00529	0.00294
		828	0.00636	0.00529	0.00196
		829	0.00636	0.00529	0.00196
		830	0.00636	0.00423	0.00196
		831	0.00636	0.00423	0.00196
		832	0.00636	0.00423	0.00196
		833	0.00636	0.00423	0.000978474
		834	0.00636	0.00317	0.000978474
		835	0.00636	0.00317	0.000978474
		836	0.00636	0.00423	0.000978474
		837	0.00636	0.00423	0.000978474
		838	0.00636	0.00317	0.000978474
		839	0.00636	0.00317	0.00196
		840	0.0053	0.00317	0.000978474
		841	0.0053	0.00317	0.00196
		842	0.00636	0.00212	0.000978474
		843	0.00636	0.00212	0.000978474
		844	0.00636	0.00106	0.000978474
		845	0.00636	0.00106	0.000978474
		846	0.00636	0.00106	0.000978474
		847	0.00636	0.00106	0
		848	0.00424	0.00106	0.000978474
		849	0.00424	0	0.000978474
		850	0.00424	0.00106	0.000978474

## Sheet: Figure 3c
Figure 3c	Photocharging of g-CN semiconductors.
		Mass, m (mg)	Specific capacity, δ (μmol g-1)	Specific capacity standard deviation, δ (μmol g-1)
	Na-PHI RT	1.057	379.819	107.035
		5	643.626
		10	470.043
		20	353.165
		40	281.885
		Mass, m (mg)	Specific capacity, δ (μmol g-1)	Specific capacity standard deviation, δ (μmol g-1)
	Na-PHI 80 degreed Celcius	1.252	396.603
		5.074	445.465
		10.167	202.291
		20.41	105.901
		40.7	91.8707	1.40817
		Mass, m (mg)	Specific capacity, δ (μmol g-1)	Specific capacity standard deviation, δ (μmol g-1)
	H-PHI RT	1.116	304.445
		5	146.494
		10	104.134
		20	39.4916
		40	31.2734
		Mass, m (mg)	Specific capacity, δ (μmol g-1)
	mpg-CN-8nm-193 RT	1.07	289.017
		5	120.902
		10	115.54
		20	47.8753
		40	41.7842
		Mass, m (mg)	Specific capacity, δ (μmol g-1)	Specific capacity standard deviation, δ (μmol g-1)
	K-PHI (under CO2, JMCA 2019)	2	905.737	67.4625
		5	896.016	71.2895
		10	754.077	31.9997
		Mass, m (mg)	Specific capacity, δ (μmol g-1)	Specific capacity standard deviation, δ (μmol g-1)
	mpg-CN (under Ar, JMCA 2019)	10	43	5
		Mass, m (mg)	Specific capacity, δ (μmol g-1)	Specific capacity standard deviation, δ (μmol g-1)
	K-PHI (under Ar, JMCA 2019)	5	701.487	45.7406

## Sheet: Figure 4b
Figure 4b	Photocharging of g-CN semiconductors.
		Specific surface area, SSA (m2 g-1)	Specific capacity, δ (µmol g-1)	Specific capacity standard deviation, δ (µmol g-1)
	mpg-CN Et3N	204	251.683	16.1439
		193	250.216
		171	241.41
		149	257.554
		84	268.561
		Specific surface area, SSA (m2 g-1)	Specific capacity, δ (µmol g-1)
	mpg-CN Bu3N	204	187.108
		193	181.237
		171	163.626
		149	187.108
		84	166.561
		Specific surface area, SSA (m2 g-1)	Specific capacity, δ (µmol g-1)
	mpg-CN BnNH2	204	56.3693
		193	47.8753
		171	42.6906
		149	90.8969
		84	53.3909
		Specific surface area, SSA (m2 g-1)	Specific capacity, δ (µmol g-1)
	Na-PHI Et3N	1	348.547
		Specific surface area, SSA (m2 g-1)	Specific capacity, δ (µmol g-1)
	Na-PHI Bu3N	1	242.878
		Specific surface area, SSA (m2 g-1)	Specific capacity, δ (µmol g-1)
	Na-PHI BnNH2	1	353.165
		Specific surface area, SSA (m2 g-1)	Specific capacity, δ (µmol g-1)
	H-PHI BnNH2	12	39.4916
		Specific surface area, SSA (m2 g-1)	Specific capacity, δ (µmol g-1)
	mpg-CN Et3N+NH4PF6	193	68.2302
		Specific surface area, SSA (m2 g-1)	Specific capacity, δ (µmol g-1)
	mpg-CN Bu3N+NH4PF6	193	46.9496
		Specific surface area, SSA (m2 g-1)	Specific capacity, δ (µmol g-1)
	Na-PHI Et3N+NH4PF6	1	423.396
		Specific surface area, SSA (m2 g-1)	Specific capacity, δ (µmol g-1)
	Na-PHI Bu3N+NH4PF6	1	337.54

## Sheet: Figure 6c
Figure 6c	Results of DFT calculations.
		Number of heptazine units per electron, N	Adsorption energy, Hads (kJ mol-1)
	H-PHI(e-/H+)	2	-15.6271
		4	1.0973
		8	3.8459
		20	6.7061
		Number of heptazine units per electron, N	Adsorption energy, Hads (kJ mol-1)
	H-PHI(e-/NH4+)	2	-71.4562
		4	-58.6502
		8	-55.8985
		20	-50.9559
		Number of heptazine units per electron, N	Adsorption energy, Hads (kJ mol-1)
	Na-PHI(e-/H+)	2	-10.2392
		4	-0.3035
		8	0.8177
		20	8.0104
		Number of heptazine units per electron, N	Adsorption energy, Hads (kJ mol-1)
	Na-PHI(e-/NH4+)	2	-72.4844
		4	-67.857
		8	-56.802
		20	-40.8514

## Sheet: Supplementary Fig. 6
Supplementary Fig. 6	CV curves of MV2+ 2PF6, Et3N, nBu3N and PhCH2NH2 in 0.1 M solution of nBu4N+ ClO4 – in MeCN.
		Potential, U (V vs. Fc+/Fc)	Current, I (A)
	MV2+ 2PF6-	-0.06867	1.96372e-06
		-0.06801	1.92486e-06
		-0.06699	1.92459e-06
		-0.06594	1.92386e-06
		-0.06493	1.92345e-06
		-0.06388	1.92153e-06
		-0.06302	1.92231e-06
		-0.06195	1.9215e-06
		-0.06095	1.92053e-06
		-0.06007	1.91917e-06
		-0.05903	1.91757e-06
		-0.05796	1.92014e-06
		-0.05701	1.91717e-06
		-0.05603	1.91685e-06
		-0.05497	1.91788e-06
		-0.054	1.91696e-06
		-0.05303	1.91661e-06
		-0.05193	1.91626e-06
		-0.05105	1.91748e-06
		-0.04991	1.91471e-06
		-0.04897	1.91599e-06
		-0.04802	1.91465e-06
		-0.04703	1.91463e-06
		-0.04597	1.91482e-06
		-0.04496	1.91565e-06
		-0.04398	1.91452e-06
		-0.04297	1.91515e-06
		-0.04195	1.91576e-06
		-0.04091	1.91593e-06
		-0.03985	1.91631e-06
		-0.03897	1.91633e-06
		-0.03788	1.91428e-06
		-0.037	1.91531e-06
		-0.03596	1.9137e-06
		-0.03498	1.91347e-06
		-0.03397	1.91688e-06
		-0.03299	1.91732e-06
		-0.03193	1.91477e-06
		-0.03099	1.91709e-06
		-0.02995	1.91676e-06
		-0.02899	1.91606e-06
		-0.02794	1.91534e-06
		-0.02701	1.91855e-06
		-0.02586	1.91621e-06
		-0.02493	1.91813e-06
		-0.02398	1.92081e-06
		-0.02299	1.91811e-06
		-0.02206	1.91936e-06
		-0.02108	1.91933e-06
		-0.01992	1.92001e-06
		-0.01902	1.91948e-06
		-0.01799	1.919e-06
		-0.0169	1.92141e-06
		-0.01593	1.92293e-06
		-0.015	1.92207e-06
		-0.01391	1.92293e-06
		-0.01301	1.92412e-06
		-0.01201	1.92487e-06
		-0.01086	1.92404e-06
		-0.00995	1.92537e-06
		-0.00897	1.92668e-06
		-0.00797	1.92583e-06
		-0.00698	1.92703e-06
		-0.00595	1.92646e-06
		-0.00497	1.92572e-06
		-0.00397	1.92584e-06
		-0.00303	1.92919e-06
		-0.00203	1.92781e-06
		-0.000999149	1.9294e-06
		-3.4433e-05	1.92925e-06
		0.00101	1.93044e-06
		0.00203	1.93097e-06
		0.00301	1.92972e-06
		0.00398	1.93178e-06
		0.00503	1.93108e-06
		0.00599	1.93205e-06
		0.007	1.93114e-06
		0.00798	1.93283e-06
		0.00899	1.93422e-06
		0.01002	1.93502e-06
		0.0109	1.93224e-06
		0.01213	1.93482e-06
		0.01296	1.93419e-06
		0.01399	1.93377e-06
		0.01499	1.93381e-06
		0.01609	1.93158e-06
		0.01702	1.93348e-06
		0.01794	1.93161e-06
		0.01911	1.93356e-06
		0.02002	1.93326e-06
		0.02102	1.93367e-06
		0.02202	1.93334e-06
		0.02307	1.9335e-06
		0.02402	1.93297e-06
		0.02498	1.9327e-06
		0.02593	1.93261e-06
		0.02702	1.93032e-06
		0.02799	1.93289e-06
		0.02893	1.93084e-06
		0.02997	1.92905e-06
		0.03099	1.93218e-06
		0.03208	1.92866e-06
		0.03308	1.92846e-06
		0.03414	1.93081e-06
		0.03497	1.92852e-06
		0.03606	1.9303e-06
		0.03706	1.92562e-06
		0.03801	1.92647e-06
		0.03903	1.92541e-06
		0.03999	1.92645e-06
		0.041	1.92603e-06
		0.04196	1.92302e-06
		0.04303	1.92319e-06
		0.04396	1.92377e-06
		0.04506	1.92138e-06
		0.04601	1.92059e-06
		0.04706	1.91781e-06
		0.04803	1.91956e-06
		0.04908	1.92016e-06
		0.04996	1.9178e-06
		0.05106	1.91562e-06
		0.05204	1.91376e-06
		0.05296	1.91319e-06
		0.05397	1.91087e-06
		0.05499	1.91067e-06
		0.05595	1.90894e-06
		0.05702	1.90892e-06
		0.05806	1.90727e-06
		0.05889	1.9056e-06
		0.06004	1.90516e-06
		0.06098	1.90396e-06
		0.06203	1.90253e-06
		0.06297	1.90157e-06
		0.06405	1.89996e-06
		0.06502	1.89848e-06
		0.06604	1.8972e-06
		0.06702	1.89609e-06
		0.06805	1.8938e-06
		0.06896	1.89436e-06
		0.07005	1.89384e-06
		0.07097	1.89078e-06
		0.07197	1.88951e-06
		0.07299	1.88791e-06
		0.07405	1.88881e-06
		0.07502	1.88523e-06
		0.07609	1.88506e-06
		0.07702	1.88269e-06
		0.07804	1.88054e-06
		0.07902	1.88034e-06
		0.07994	1.87829e-06
		0.08101	1.87565e-06
		0.08201	1.8765e-06
		0.08302	1.8748e-06
		0.08397	1.87067e-06
		0.08492	1.87116e-06
		0.08602	1.86888e-06
		0.08696	1.86727e-06
		0.08791	1.86506e-06
		0.089	1.86576e-06
		0.08994	1.86337e-06
		0.09103	1.86238e-06
		0.09197	1.86077e-06
		0.09308	1.85841e-06
		0.09402	1.85665e-06
		0.09513	1.85567e-06
		0.09614	1.85387e-06
		0.09712	1.85125e-06
		0.09803	1.85134e-06
		0.09898	1.84976e-06
		0.09994	1.84722e-06
		0.101	1.84848e-06
		0.10202	1.84716e-06
		0.10307	1.8437e-06
		0.10393	1.84222e-06
		0.10505	1.84105e-06
		0.10609	1.83824e-06
		0.10699	1.83555e-06
		0.10799	1.83779e-06
		0.109	1.83366e-06
		0.11001	1.8336e-06
		0.11101	1.83342e-06
		0.11196	1.82992e-06
		0.11301	1.83078e-06
		0.11401	1.82665e-06
		0.11503	1.82605e-06
		0.11598	1.82565e-06
		0.11698	1.823e-06
		0.11797	1.82287e-06
		0.11903	1.81985e-06
		0.11996	1.81847e-06
		0.12102	1.81618e-06
		0.12202	1.81566e-06
		0.12299	1.81488e-06
		0.12401	1.81455e-06
		0.12499	1.81276e-06
		0.12608	1.81053e-06
		0.12705	1.80822e-06
		0.12804	1.80585e-06
		0.12906	1.80551e-06
		0.1301	1.8048e-06
		0.13096	1.8029e-06
		0.13207	1.79988e-06
		0.13294	1.80049e-06
		0.13403	1.79716e-06
		0.13502	1.79822e-06
		0.13599	1.79539e-06
		0.13702	1.79398e-06
		0.13797	1.79292e-06
		0.13896	1.7911e-06
		0.14011	1.79032e-06
		0.141	1.78827e-06
		0.14204	1.78546e-06
		0.143	1.78833e-06
		0.14403	1.78374e-06
		0.14502	1.78519e-06
		0.14607	1.78182e-06
		0.14706	1.78086e-06
		0.14811	1.77879e-06
		0.14904	1.7784e-06
		0.15007	1.77733e-06
		0.15109	1.77603e-06
		0.15208	1.77461e-06
		0.15303	1.77283e-06
		0.1541	1.77018e-06
		0.15506	1.77055e-06
		0.15603	1.77191e-06
		0.15706	1.76728e-06
		0.15807	1.7672e-06
		0.15908	1.76452e-06
		0.16006	1.76403e-06
		0.16105	1.76321e-06
		0.16197	1.76205e-06
		0.16296	1.75941e-06
		0.16409	1.76119e-06
		0.16503	1.75692e-06
		0.16601	1.75637e-06
		0.16702	1.75268e-06
		0.16809	1.75281e-06
		0.16915	1.75325e-06
		0.17003	1.75002e-06
		0.17103	1.75114e-06
		0.17201	1.75039e-06
		0.17302	1.74732e-06
		0.174	1.74521e-06
		0.17506	1.74583e-06
		0.17609	1.74456e-06
		0.17701	1.74432e-06
		0.17811	1.7425e-06
		0.17908	1.74191e-06
		0.18006	1.74086e-06
		0.18097	1.73976e-06
		0.18202	1.73816e-06
		0.18301	1.73748e-06
		0.18403	1.73545e-06
		0.185	1.7354e-06
		0.18599	1.73369e-06
		0.18707	1.73086e-06
		0.18804	1.73051e-06
		0.18915	1.7305e-06
		0.19006	1.72862e-06
		0.19104	1.72832e-06
		0.19202	1.7277e-06
		0.193	1.72624e-06
		0.19412	1.72705e-06
		0.19503	1.72636e-06
		0.19597	1.72268e-06
		0.19701	1.7204e-06
		0.19799	1.72214e-06
		0.19902	1.71985e-06
		0.20005	1.72065e-06
		0.20105	1.71624e-06
		0.20203	1.71801e-06
		0.20304	1.71891e-06
		0.20402	1.71629e-06
		0.20509	1.71451e-06
		0.20602	1.71327e-06
		0.20711	1.71441e-06
		0.20812	1.71253e-06
		0.20903	1.71078e-06
		0.21013	1.71131e-06
		0.2111	1.70926e-06
		0.21203	1.70745e-06
		0.21305	1.70796e-06
		0.21394	1.70511e-06
		0.21498	1.70621e-06
		0.21606	1.70652e-06
		0.217	1.70557e-06
		0.21802	1.70427e-06
		0.21898	1.70263e-06
		0.22006	1.70217e-06
		0.22105	1.70179e-06
		0.22194	1.70065e-06
		0.22313	1.7004e-06
		0.22406	1.69976e-06
		0.22505	1.69728e-06
		0.22613	1.69709e-06
		0.2271	1.69689e-06
		0.22808	1.6954e-06
		0.22905	1.69515e-06
		0.23009	1.6944e-06
		0.23097	1.69376e-06
		0.23201	1.69459e-06
		0.233	1.69301e-06
		0.23401	1.69169e-06
		0.23498	1.69193e-06
		0.23598	1.68914e-06
		0.23698	1.6892e-06
		0.23798	1.68896e-06
		0.23906	1.68695e-06
		0.24005	1.68671e-06
		0.24105	1.68757e-06
		0.24202	1.687e-06
		0.243	1.68588e-06
		0.24402	1.68602e-06
		0.24511	1.68523e-06
		0.24605	1.68507e-06
		0.24699	1.68305e-06
		0.24805	1.68289e-06
		0.24918	1.6825e-06
		0.25002	1.68166e-06
		0.25113	1.6797e-06
		0.25216	1.67991e-06
		0.25304	1.68069e-06
		0.25404	1.6805e-06
		0.25507	1.67857e-06
		0.25608	1.67862e-06
		0.25702	1.67719e-06
		0.25803	1.67878e-06
		0.25898	1.67711e-06
		0.26004	1.67529e-06
		0.26103	1.6757e-06
		0.26204	1.67409e-06
		0.26301	1.67419e-06
		0.26406	1.67718e-06
		0.26502	1.67441e-06
		0.26603	1.67525e-06
		0.26712	1.67487e-06
		0.26811	1.67465e-06
		0.26906	1.67387e-06
		0.27005	1.67163e-06
		0.27104	1.67375e-06
		0.27205	1.6708e-06
		0.27295	1.66912e-06
		0.27409	1.67044e-06
		0.27503	1.67151e-06
		0.27599	1.66851e-06
		0.27695	1.66994e-06
		0.27803	1.6676e-06
		0.27902	1.66877e-06
		0.28007	1.66862e-06
		0.28109	1.66811e-06
		0.28207	1.66826e-06
		0.28307	1.66592e-06
		0.28404	1.66807e-06
		0.28507	1.66581e-06
		0.28607	1.66882e-06
		0.28705	1.66847e-06
		0.28809	1.66618e-06
		0.28906	1.66705e-06
		0.29012	1.6687e-06
		0.29107	1.66676e-06
		0.29206	1.66707e-06
		0.29297	1.66703e-06
		0.29405	1.6662e-06
		0.29509	1.6658e-06
		0.296	1.66676e-06
		0.29703	1.66623e-06
		0.29804	1.66465e-06
		0.29899	1.66424e-06
		0.30006	1.66576e-06
		0.30099	1.66422e-06
		0.30209	1.66429e-06
		0.30311	1.66426e-06
		0.30406	1.66353e-06
		0.30506	1.66338e-06
		0.3061	1.66311e-06
		0.30713	1.66183e-06
		0.30814	1.66215e-06
		0.30912	1.66542e-06
		0.31008	1.66338e-06
		0.311	1.66284e-06
		0.31208	1.66147e-06
		0.31297	1.66151e-06
		0.31408	1.66256e-06
		0.31499	1.66231e-06
		0.31603	1.66225e-06
		0.31703	1.66156e-06
		0.31796	1.66153e-06
		0.31904	1.66272e-06
		0.32	1.6616e-06
		0.32093	1.6603e-06
		0.32206	1.66372e-06
		0.32307	1.66178e-06
		0.32405	1.66081e-06
		0.32515	1.66156e-06
		0.32599	1.66199e-06
		0.32702	1.66039e-06
		0.32801	1.66036e-06
		0.32901	1.66041e-06
		0.32998	1.66191e-06
		0.33106	1.66099e-06
		0.33206	1.65905e-06
		0.33302	1.66128e-06
		0.33405	1.66099e-06
		0.33503	1.66173e-06
		0.336	1.6603e-06
		0.33698	1.65921e-06
		0.338	1.65941e-06
		0.339	1.65999e-06
		0.33994	1.65905e-06
		0.34101	1.6603e-06
		0.34202	1.66002e-06
		0.34307	1.65985e-06
		0.34405	1.65899e-06
		0.345	1.65961e-06
		0.34607	1.65934e-06
		0.34703	1.6582e-06
		0.34805	1.66005e-06
		0.349	1.65692e-06
		0.35005	1.65775e-06
		0.35102	1.65856e-06
		0.35204	1.65757e-06
		0.35296	1.65803e-06
		0.35403	1.65872e-06
		0.355	1.65654e-06
		0.35602	1.65873e-06
		0.35702	1.65789e-06
		0.358	1.65833e-06
		0.35906	1.65798e-06
		0.35998	1.65613e-06
		0.36107	1.6555e-06
		0.36205	1.65728e-06
		0.363	1.65698e-06
		0.36408	1.65679e-06
		0.36506	1.65717e-06
		0.36605	1.65463e-06
		0.36699	1.65635e-06
		0.36803	1.65565e-06
		0.369	1.65722e-06
		0.37011	1.65388e-06
		0.37109	1.65469e-06
		0.37205	1.65478e-06
		0.37301	1.65448e-06
		0.37407	1.652e-06
		0.37501	1.65162e-06
		0.37598	1.65244e-06
		0.37712	1.65203e-06
		0.37805	1.65133e-06
		0.37902	1.65177e-06
		0.38009	1.65155e-06
		0.38103	1.65083e-06
		0.38205	1.64936e-06
		0.38306	1.65206e-06
		0.3841	1.65025e-06
		0.38503	1.64982e-06
		0.3861	1.65054e-06
		0.38712	1.64921e-06
		0.38799	1.64876e-06
		0.38908	1.64835e-06
		0.39012	1.64596e-06
		0.3911	1.64749e-06
		0.39202	1.64633e-06
		0.39313	1.64642e-06
		0.39404	1.64658e-06
		0.39506	1.64576e-06
		0.39603	1.6463e-06
		0.39701	1.64241e-06
		0.39798	1.64349e-06
		0.39891	1.64759e-06
		0.39999	1.64461e-06
		0.40102	1.64203e-06
		0.40203	1.64251e-06
		0.40303	1.64181e-06
		0.40405	1.6399e-06
		0.405	1.64035e-06
		0.40603	1.64063e-06
		0.4071	1.64053e-06
		0.40808	1.64001e-06
		0.40901	1.63858e-06
		0.41004	1.63837e-06
		0.41105	1.63783e-06
		0.41204	1.63837e-06
		0.41304	1.6364e-06
		0.41402	1.63294e-06
		0.41496	1.63506e-06
		0.41602	1.63451e-06
		0.41701	1.63406e-06
		0.418	1.63258e-06
		0.419	1.63244e-06
		0.41997	1.63396e-06
		0.42107	1.63107e-06
		0.42206	1.63268e-06
		0.42306	1.62912e-06
		0.42403	1.63048e-06
		0.42512	1.62888e-06
		0.42613	1.62949e-06
		0.42701	1.62934e-06
		0.42806	1.62805e-06
		0.42899	1.62805e-06
		0.4301	1.62702e-06
		0.43108	1.62695e-06
		0.43202	1.62513e-06
		0.43302	1.62608e-06
		0.43415	1.62409e-06
		0.43507	1.62425e-06
		0.43606	1.62028e-06
		0.43711	1.62152e-06
		0.43813	1.62161e-06
		0.43901	1.62035e-06
		0.44008	1.62006e-06
		0.4411	1.61949e-06
		0.44205	1.61971e-06
		0.44305	1.61695e-06
		0.444	1.61903e-06
		0.44507	1.61893e-06
		0.44598	1.61631e-06
		0.44695	1.61895e-06
		0.44807	1.61581e-06
		0.44907	1.61693e-06
		0.45012	1.61439e-06
		0.45103	1.61434e-06
		0.45206	1.61341e-06
		0.4531	1.61464e-06
		0.45409	1.61268e-06
		0.45503	1.61101e-06
		0.45612	1.61297e-06
		0.45701	1.61292e-06
		0.45808	1.61007e-06
		0.45911	1.60995e-06
		0.46016	1.61075e-06
		0.46105	1.60837e-06
		0.462	1.61601e-06
		0.46308	1.61104e-06
		0.46403	1.61085e-06
		0.46502	1.60868e-06
		0.46605	1.60847e-06
		0.46705	1.60904e-06
		0.46811	1.60677e-06
		0.46906	1.60828e-06
		0.47014	1.60814e-06
		0.47095	1.60576e-06
		0.47207	1.60495e-06
		0.473	1.60724e-06
		0.47409	1.60459e-06
		0.47505	1.60422e-06
		0.4761	1.60341e-06
		0.47706	1.60295e-06
		0.47809	1.60065e-06
		0.47905	1.60518e-06
		0.48015	1.6015e-06
		0.48102	1.60014e-06
		0.48209	1.60026e-06
		0.48301	1.60031e-06
		0.48414	1.59959e-06
		0.48513	1.59814e-06
		0.48602	1.59904e-06
		0.48712	1.59755e-06
		0.488	1.59915e-06
		0.48906	1.59829e-06
		0.49006	1.59779e-06
		0.49101	1.59571e-06
		0.49208	1.59674e-06
		0.49312	1.59529e-06
		0.49412	1.59485e-06
		0.49516	1.59606e-06
		0.4961	1.59427e-06
		0.49713	1.59286e-06
		0.49813	1.59475e-06
		0.49912	1.59086e-06
		0.50008	1.59296e-06
		0.50106	1.59268e-06
		0.50209	1.59058e-06
		0.5031	1.59053e-06
		0.50409	1.59083e-06
		0.50504	1.5902e-06
		0.50608	1.58816e-06
		0.50704	1.58971e-06
		0.508	1.58825e-06
		0.50903	1.58693e-06
		0.51005	1.5865e-06
		0.51102	1.5901e-06
		0.51208	1.58581e-06
		0.51303	1.58511e-06
		0.51407	1.58615e-06
		0.51497	1.58554e-06
		0.51595	1.58318e-06
		0.51707	1.58416e-06
		0.5181	1.58311e-06
		0.51912	1.58178e-06
		0.52016	1.58279e-06
		0.52121	1.58349e-06
		0.52214	1.58271e-06
		0.52313	1.57938e-06
		0.52417	1.58072e-06
		0.52513	1.57977e-06
		0.5261	1.57941e-06
		0.52711	1.58115e-06
		0.52814	1.57915e-06
		0.52919	1.57781e-06
		0.5301	1.57933e-06
		0.53109	1.57757e-06
		0.53209	1.57576e-06
		0.53317	1.57661e-06
		0.53412	1.57547e-06
		0.53515	1.57649e-06
		0.53603	1.57551e-06
		0.53706	1.57477e-06
		0.53804	1.5737e-06
		0.53902	1.57179e-06
		0.54013	1.57293e-06
		0.54108	1.57406e-06
		0.54212	1.57049e-06
		0.54293	1.57364e-06
		0.54408	1.57296e-06
		0.54507	1.56842e-06
		0.54609	1.57047e-06
		0.54709	1.5715e-06
		0.54806	1.57006e-06
		0.54906	1.57058e-06
		0.55008	1.56872e-06
		0.55109	1.569e-06
		0.55204	1.56681e-06
		0.55298	1.56581e-06
		0.55403	1.56532e-06
		0.55504	1.56585e-06
		0.55608	1.56584e-06
		0.55705	1.56356e-06
		0.55807	1.563e-06
		0.5591	1.56438e-06
		0.56007	1.56281e-06
		0.56098	1.56217e-06
		0.56218	1.56426e-06
		0.56316	1.5599e-06
		0.56407	1.55927e-06
		0.56511	1.56071e-06
		0.56607	1.55987e-06
		0.56708	1.55873e-06
		0.56807	1.55847e-06
		0.56906	1.56012e-06
		0.57008	1.55502e-06
		0.57113	1.55717e-06
		0.57206	1.55807e-06
		0.57306	1.55632e-06
		0.57405	1.55416e-06
		0.57505	1.55655e-06
		0.57609	1.55639e-06
		0.57701	1.55425e-06
		0.57805	1.55431e-06
		0.57906	1.55404e-06
		0.58005	1.55349e-06
		0.58109	1.55325e-06
		0.5821	1.55214e-06
		0.58307	1.55191e-06
		0.58409	1.55294e-06
		0.58508	1.55121e-06
		0.58616	1.54972e-06
		0.58704	1.55047e-06
		0.58812	1.55122e-06
		0.58905	1.54944e-06
		0.59007	1.54965e-06
		0.59108	1.54787e-06
		0.59207	1.54691e-06
		0.59306	1.54713e-06
		0.59409	1.54659e-06
		0.59508	1.54693e-06
		0.5961	1.54727e-06
		0.59708	1.54518e-06
		0.59811	1.54432e-06
		0.59899	1.54544e-06
		0.60005	1.54501e-06
		0.60111	1.54299e-06
		0.60202	1.54306e-06
		0.60305	1.54246e-06
		0.60402	1.54359e-06
		0.6051	1.5432e-06
		0.60608	1.54002e-06
		0.60707	1.54287e-06
		0.60804	1.54109e-06
		0.60902	1.54079e-06
		0.61018	1.54154e-06
		0.61109	1.5392e-06
		0.6121	1.54008e-06
		0.61302	1.54128e-06
		0.61412	1.53852e-06
		0.61506	1.53932e-06
		0.61609	1.53809e-06
		0.61708	1.53744e-06
		0.61809	1.53731e-06
		0.61905	1.53554e-06
		0.62016	1.53735e-06
		0.62112	1.53698e-06
		0.62208	1.53512e-06
		0.62307	1.5376e-06
		0.62403	1.53638e-06
		0.62511	1.53592e-06
		0.62613	1.53699e-06
		0.62716	1.53582e-06
		0.62815	1.53419e-06
		0.62911	1.53496e-06
		0.63004	1.53349e-06
		0.63114	1.53185e-06
		0.63205	1.53167e-06
		0.63311	1.53232e-06
		0.63407	1.53134e-06
		0.635	1.53096e-06
		0.63609	1.53235e-06
		0.63711	1.52941e-06
		0.63805	1.53052e-06
		0.63916	1.53421e-06
		0.64011	1.53311e-06
		0.6411	1.52986e-06
		0.64207	1.53014e-06
		0.64311	1.52965e-06
		0.6442	1.52856e-06
		0.64509	1.52977e-06
		0.64607	1.52939e-06
		0.64707	1.5281e-06
		0.64817	1.52935e-06
		0.64903	1.52601e-06
		0.65004	1.52837e-06
		0.6511	1.52721e-06
		0.65206	1.52628e-06
		0.65307	1.52712e-06
		0.65403	1.52486e-06
		0.65509	1.5269e-06
		0.656	1.52514e-06
		0.65703	1.52574e-06
		0.65811	1.52468e-06
		0.65912	1.52634e-06
		0.66003	1.52501e-06
		0.66108	1.52612e-06
		0.66213	1.52351e-06
		0.66311	1.52516e-06
		0.66412	1.52356e-06
		0.66504	1.52371e-06
		0.66611	1.52527e-06
		0.6671	1.52222e-06
		0.66811	1.52414e-06
		0.66898	1.52314e-06
		0.67005	1.52221e-06
		0.67103	1.52284e-06
		0.67203	1.52144e-06
		0.67309	1.52165e-06
		0.67397	1.52205e-06
		0.67514	1.52094e-06
		0.67608	1.52226e-06
		0.6772	1.5207e-06
		0.67816	1.5206e-06
		0.67912	1.52151e-06
		0.68006	1.52017e-06
		0.68109	1.5226e-06
		0.682	1.52093e-06
		0.683	1.51956e-06
		0.68404	1.52145e-06
		0.68507	1.52083e-06
		0.68608	1.51954e-06
		0.68707	1.52123e-06
		0.68808	1.52004e-06
		0.68913	1.51969e-06
		0.69011	1.52124e-06
		0.69105	1.52177e-06
		0.69215	1.51951e-06
		0.69305	1.52086e-06
		0.69405	1.5189e-06
		0.69509	1.51948e-06
		0.69606	1.52013e-06
		0.69704	1.52069e-06
		0.69801	1.51782e-06
		0.69895	1.51879e-06
		0.69999	1.52015e-06
		0.70096	1.51975e-06
		0.7021	1.51949e-06
		0.70312	1.52137e-06
		0.70399	1.51962e-06
		0.70502	1.51839e-06
		0.70603	1.51999e-06
		0.70703	1.52042e-06
		0.708	1.51906e-06
		0.70912	1.52026e-06
		0.71009	1.52038e-06
		0.71106	1.51889e-06
		0.71207	1.51963e-06
		0.71309	1.52235e-06
		0.71408	1.52208e-06
		0.7151	1.51933e-06
		0.71616	1.52184e-06
		0.71705	1.51992e-06
		0.71806	1.52128e-06
		0.71914	1.52206e-06
		0.72013	1.52119e-06
		0.72109	1.52062e-06
		0.72212	1.52278e-06
		0.723	1.52133e-06
		0.72406	1.52121e-06
		0.72498	1.52087e-06
		0.72601	1.5215e-06
		0.72696	1.51968e-06
		0.72806	1.52196e-06
		0.72911	1.52526e-06
		0.73013	1.52188e-06
		0.73103	1.52214e-06
		0.73203	1.52238e-06
		0.73315	1.52373e-06
		0.73399	1.52191e-06
		0.73511	1.52373e-06
		0.73609	1.5236e-06
		0.73697	1.52578e-06
		0.73813	1.524e-06
		0.73912	1.52319e-06
		0.74007	1.52546e-06
		0.74105	1.52364e-06
		0.74206	1.5258e-06
		0.74305	1.52385e-06
		0.74413	1.52724e-06
		0.74499	1.52583e-06
		0.74601	1.52698e-06
		0.7471	1.52648e-06
		0.74817	1.52799e-06
		0.74913	1.5274e-06
		0.75018	1.52722e-06
		0.75112	1.52978e-06
		0.75217	1.52684e-06
		0.75308	1.52733e-06
		0.75416	1.53169e-06
		0.75512	1.52952e-06
		0.75612	1.52812e-06
		0.75712	1.53102e-06
		0.75805	1.5294e-06
		0.75911	1.52954e-06
		0.76004	1.53079e-06
		0.76103	1.53196e-06
		0.76204	1.53054e-06
		0.76302	1.53199e-06
		0.76408	1.53356e-06
		0.76515	1.53261e-06
		0.7662	1.53397e-06
		0.76727	1.53553e-06
		0.76813	1.53562e-06
		0.76915	1.53486e-06
		0.77008	1.53761e-06
		0.77112	1.53661e-06
		0.77202	1.53436e-06
		0.77306	1.53696e-06
		0.77407	1.53663e-06
		0.77504	1.5369e-06
		0.77611	1.53945e-06
		0.77707	1.53973e-06
		0.77808	1.53993e-06
		0.77905	1.53939e-06
		0.78013	1.54164e-06
		0.78117	1.54123e-06
		0.78218	1.54262e-06
		0.78317	1.54382e-06
		0.7842	1.54228e-06
		0.78509	1.54304e-06
		0.78612	1.54432e-06
		0.7871	1.54422e-06
		0.78812	1.54564e-06
		0.78909	1.5474e-06
		0.79006	1.54668e-06
		0.79107	1.54767e-06
		0.7921	1.54801e-06
		0.79316	1.54827e-06
		0.79415	1.54904e-06
		0.79515	1.54962e-06
		0.79622	1.55235e-06
		0.79714	1.55002e-06
		0.79808	1.55168e-06
		0.79916	1.55404e-06
		0.80014	1.55531e-06
		0.80115	1.55377e-06
		0.80208	1.55437e-06
		0.80313	1.55574e-06
		0.80416	1.55741e-06
		0.8051	1.55826e-06
		0.80605	1.55791e-06
		0.80719	1.55722e-06
		0.8081	1.55913e-06
		0.80906	1.56015e-06
		0.81013	1.56033e-06
		0.81111	1.56311e-06
		0.8121	1.56328e-06
		0.81314	1.56144e-06
		0.81408	1.56536e-06
		0.8151	1.56642e-06
		0.81607	1.56735e-06
		0.81712	1.56541e-06
		0.81816	1.56993e-06
		0.81917	1.56892e-06
		0.82015	1.57031e-06
		0.82113	1.57308e-06
		0.82213	1.57036e-06
		0.82305	1.57141e-06
		0.82415	1.57408e-06
		0.82506	1.57266e-06
		0.82614	1.5753e-06
		0.82701	1.5756e-06
		0.82805	1.57734e-06
		0.82907	1.57801e-06
		0.83016	1.57783e-06
		0.83115	1.57949e-06
		0.83205	1.58005e-06
		0.83307	1.58061e-06
		0.83409	1.58261e-06
		0.83508	1.58267e-06
		0.83611	1.58085e-06
		0.83712	1.58511e-06
		0.83811	1.58276e-06
		0.83911	1.58411e-06
		0.84014	1.58482e-06
		0.84109	1.58693e-06
		0.8421	1.58743e-06
		0.84312	1.58792e-06
		0.84413	1.59202e-06
		0.84507	1.59116e-06
		0.84612	1.5924e-06
		0.84716	1.59559e-06
		0.84807	1.59392e-06
		0.84915	1.59437e-06
		0.85012	1.59861e-06
		0.85112	1.59724e-06
		0.85213	1.59895e-06
		0.85314	1.59852e-06
		0.85407	1.60146e-06
		0.85515	1.60183e-06
		0.85616	1.60358e-06
		0.8571	1.6046e-06
		0.85808	1.60484e-06
		0.8591	1.60455e-06
		0.86016	1.60647e-06
		0.86104	1.6075e-06
		0.86207	1.6089e-06
		0.86309	1.60923e-06
		0.86406	1.61015e-06
		0.86506	1.61147e-06
		0.86617	1.61243e-06
		0.86711	1.61492e-06
		0.86814	1.6139e-06
		0.86911	1.61879e-06
		0.87009	1.61802e-06
		0.87112	1.6171e-06
		0.87217	1.61959e-06
		0.87319	1.62201e-06
		0.8741	1.62203e-06
		0.87509	1.62279e-06
		0.87617	1.62254e-06
		0.87713	1.62531e-06
		0.87807	1.62755e-06
		0.87912	1.62721e-06
		0.88016	1.62756e-06
		0.88114	1.62865e-06
		0.8822	1.63156e-06
		0.88315	1.63132e-06
		0.88409	1.63313e-06
		0.8851	1.63686e-06
		0.88612	1.63822e-06
		0.88701	1.63578e-06
		0.88812	1.63729e-06
		0.8891	1.63941e-06
		0.89015	1.64115e-06
		0.8911	1.6421e-06
		0.89214	1.64319e-06
		0.89308	1.64554e-06
		0.89415	1.64697e-06
		0.89508	1.64758e-06
		0.89608	1.65032e-06
		0.89715	1.64973e-06
		0.89821	1.65105e-06
		0.89916	1.65298e-06
		0.90013	1.65254e-06
		0.90103	1.65516e-06
		0.90208	1.65844e-06
		0.9031	1.65797e-06
		0.90405	1.65905e-06
		0.90508	1.66153e-06
		0.90609	1.66174e-06
		0.90717	1.66284e-06
		0.9081	1.66589e-06
		0.90912	1.66471e-06
		0.91011	1.66923e-06
		0.91111	1.67243e-06
		0.91207	1.67163e-06
		0.91306	1.67228e-06
		0.91414	1.67303e-06
		0.91504	1.67454e-06
		0.916	1.67544e-06
		0.91701	1.67883e-06
		0.91814	1.67919e-06
		0.91898	1.68221e-06
		0.92005	1.68345e-06
		0.92106	1.68319e-06
		0.92207	1.68426e-06
		0.92315	1.68745e-06
		0.92424	1.6868e-06
		0.92516	1.68991e-06
		0.92611	1.69131e-06
		0.92715	1.69377e-06
		0.9282	1.69562e-06
		0.92915	1.69573e-06
		0.93012	1.69871e-06
		0.9312	1.70459e-06
		0.93159	1.63379e-06
		0.93093	1.59848e-06
		0.92996	1.53202e-06
		0.92892	1.48558e-06
		0.92794	1.44978e-06
		0.92695	1.41555e-06
		0.92595	1.38564e-06
		0.92498	1.35811e-06
		0.92398	1.33155e-06
		0.92293	1.30678e-06
		0.92199	1.28436e-06
		0.921	1.26102e-06
		0.91998	1.23859e-06
		0.91904	1.22033e-06
		0.918	1.20072e-06
		0.91695	1.18046e-06
		0.9161	1.16364e-06
		0.91491	1.14736e-06
		0.9139	1.12992e-06
		0.91314	1.11437e-06
		0.91201	1.09928e-06
		0.91106	1.08419e-06
		0.91013	1.07044e-06
		0.90899	1.05549e-06
		0.90794	1.04099e-06
		0.90702	1.02636e-06
		0.90593	1.01442e-06
		0.90497	1.00121e-06
		0.90412	9.89338e-07
		0.90293	9.76118e-07
		0.90202	9.65042e-07
		0.90094	9.51737e-07
		0.89999	9.4296e-07
		0.89894	9.3313e-07
		0.89793	9.20647e-07
		0.8969	9.08724e-07
		0.89598	8.99871e-07
		0.89494	8.88465e-07
		0.894	8.75988e-07
		0.89296	8.70713e-07
		0.89195	8.61239e-07
		0.891	8.49861e-07
		0.88999	8.41388e-07
		0.88894	8.32554e-07
		0.888	8.22313e-07
		0.88699	8.14101e-07
		0.88595	8.06916e-07
		0.88504	7.97213e-07
		0.88401	7.89259e-07
		0.88292	7.79968e-07
		0.88194	7.71406e-07
		0.8809	7.64593e-07
		0.87992	7.56968e-07
		0.87896	7.51078e-07
		0.87791	7.41669e-07
		0.87695	7.34922e-07
		0.87591	7.28354e-07
		0.87493	7.21462e-07
		0.87395	7.15892e-07
		0.87304	7.09766e-07
		0.872	6.99484e-07
		0.87102	6.94851e-07
		0.87003	6.88985e-07
		0.86901	6.79637e-07
		0.86801	6.73406e-07
		0.86692	6.70578e-07
		0.86595	6.61745e-07
		0.8649	6.56e-07
		0.86382	6.51377e-07
		0.8629	6.43998e-07
		0.86199	6.38814e-07
		0.86094	6.34623e-07
		0.85996	6.26493e-07
		0.85887	6.21789e-07
		0.85792	6.16829e-07
		0.85692	6.09331e-07
		0.85598	6.04928e-07
		0.85496	6.00465e-07
		0.85394	5.95115e-07
		0.85288	5.89862e-07
		0.85195	5.8509e-07
		0.85098	5.79929e-07
		0.84988	5.74296e-07
		0.84897	5.70027e-07
		0.84795	5.67306e-07
		0.84694	5.60286e-07
		0.846	5.57062e-07
		0.84493	5.52178e-07
		0.84396	5.47176e-07
		0.843	5.40325e-07
		0.84193	5.35314e-07
		0.84091	5.31761e-07
		0.83999	5.2803e-07
		0.83889	5.26863e-07
		0.83798	5.21246e-07
		0.83689	5.14942e-07
		0.83584	5.12332e-07
		0.83504	5.09474e-07
		0.83388	5.01081e-07
		0.83301	4.99136e-07
		0.83201	4.96128e-07
		0.83096	4.91645e-07
		0.82998	4.89584e-07
		0.82901	4.8341e-07
		0.82792	4.8232e-07
		0.82693	4.76329e-07
		0.82587	4.71895e-07
		0.82497	4.69004e-07
		0.82396	4.64543e-07
		0.82286	4.6301e-07
		0.82193	4.5991e-07
		0.82091	4.55612e-07
		0.82	4.52015e-07
		0.81899	4.48968e-07
		0.81793	4.43113e-07
		0.817	4.40977e-07
		0.81605	4.35872e-07
		0.81488	4.32956e-07
		0.81393	4.29068e-07
		0.81298	4.24184e-07
		0.81191	4.22887e-07
		0.81095	4.21005e-07
		0.80993	4.17822e-07
		0.809	4.15749e-07
		0.80802	4.11778e-07
		0.80701	4.09429e-07
		0.80599	4.05951e-07
		0.80495	4.00755e-07
		0.804	4.00812e-07
		0.803	3.95512e-07
		0.8019	3.94237e-07
		0.80099	3.91715e-07
		0.79998	3.88297e-07
		0.79889	3.85723e-07
		0.798	3.82885e-07
		0.79704	3.80071e-07
		0.79599	3.7769e-07
		0.79499	3.73968e-07
		0.79399	3.70916e-07
		0.79299	3.68421e-07
		0.79193	3.65944e-07
		0.79097	3.64982e-07
		0.78986	3.61562e-07
		0.78898	3.57898e-07
		0.78804	3.56176e-07
		0.78699	3.53034e-07
		0.78599	3.5017e-07
		0.78493	3.4828e-07
		0.78397	3.47283e-07
		0.78295	3.42111e-07
		0.78198	3.41448e-07
		0.78105	3.38621e-07
		0.78001	3.385e-07
		0.77895	3.32467e-07
		0.77802	3.32591e-07
		0.77708	3.29475e-07
		0.77603	3.27354e-07
		0.77507	3.24157e-07
		0.77406	3.23213e-07
		0.77298	3.18345e-07
		0.77202	3.17823e-07
		0.7709	3.16804e-07
		0.76997	3.13256e-07
		0.76892	3.08811e-07
		0.76799	3.087e-07
		0.767	3.06654e-07
		0.766	3.04715e-07
		0.76499	2.99377e-07
		0.76395	3.00415e-07
		0.76304	2.97197e-07
		0.76194	2.95799e-07
		0.76093	2.93047e-07
		0.75992	2.91085e-07
		0.75892	2.91839e-07
		0.75801	2.88113e-07
		0.75695	2.8531e-07
		0.75593	2.84084e-07
		0.75502	2.83518e-07
		0.75394	2.7874e-07
		0.75292	2.78324e-07
		0.75188	2.75568e-07
		0.75097	2.72067e-07
		0.74996	2.70104e-07
		0.74894	2.71427e-07
		0.74795	2.67348e-07
		0.74709	2.64303e-07
		0.74599	2.6559e-07
		0.745	2.60639e-07
		0.7439	2.59115e-07
		0.74295	2.58392e-07
		0.74198	2.56633e-07
		0.74098	2.52658e-07
		0.74004	2.52749e-07
		0.73894	2.4989e-07
		0.73802	2.48309e-07
		0.73701	2.46282e-07
		0.73602	2.45527e-07
		0.73496	2.43918e-07
		0.73396	2.41317e-07
		0.73291	2.41484e-07
		0.73199	2.37578e-07
		0.73092	2.33686e-07
		0.7299	2.35245e-07
		0.72904	2.34326e-07
		0.72801	2.30741e-07
		0.72695	2.30256e-07
		0.72592	2.27976e-07
		0.72499	2.25452e-07
		0.72396	2.24216e-07
		0.72287	2.21064e-07
		0.7219	2.18613e-07
		0.72103	2.19343e-07
		0.71999	2.1721e-07
		0.71898	2.1841e-07
		0.71789	2.15033e-07
		0.71704	2.14382e-07
		0.716	2.11984e-07
		0.71496	2.08854e-07
		0.7139	2.10321e-07
		0.71287	2.06533e-07
		0.71196	2.05019e-07
		0.71101	2.03902e-07
		0.70995	2.03031e-07
		0.70898	2.00937e-07
		0.70797	2.00915e-07
		0.70704	1.96501e-07
		0.70594	1.96302e-07
		0.70496	1.94089e-07
		0.70392	1.94214e-07
		0.70293	1.92924e-07
		0.702	1.90608e-07
		0.70088	1.90461e-07
		0.69991	1.88184e-07
		0.69886	1.87538e-07
		0.69798	1.83343e-07
		0.69697	1.82837e-07
		0.69596	1.81006e-07
		0.69494	1.79872e-07
		0.69392	1.78701e-07
		0.69296	1.77915e-07
		0.69198	1.77084e-07
		0.69104	1.74792e-07
		0.68995	1.73532e-07
		0.689	1.71922e-07
		0.68794	1.69591e-07
		0.68698	1.69382e-07
		0.68593	1.66219e-07
		0.68495	1.67813e-07
		0.68395	1.67089e-07
		0.68298	1.64173e-07
		0.68203	1.64127e-07
		0.68089	1.62262e-07
		0.67993	1.60226e-07
		0.67892	1.58579e-07
		0.67801	1.56858e-07
		0.67688	1.56742e-07
		0.67597	1.56791e-07
		0.67494	1.54294e-07
		0.67389	1.52469e-07
		0.67297	1.52386e-07
		0.67198	1.50392e-07
		0.67092	1.49904e-07
		0.66986	1.46712e-07
		0.66897	1.45923e-07
		0.668	1.44601e-07
		0.66691	1.45113e-07
		0.66603	1.44222e-07
		0.66488	1.40899e-07
		0.66402	1.39899e-07
		0.66295	1.38546e-07
		0.66187	1.37038e-07
		0.66096	1.3622e-07
		0.65994	1.36336e-07
		0.65894	1.34451e-07
		0.65802	1.34252e-07
		0.65694	1.32413e-07
		0.65593	1.31819e-07
		0.65504	1.31129e-07
		0.65391	1.27338e-07
		0.65292	1.26007e-07
		0.65196	1.2772e-07
		0.65086	1.23931e-07
		0.64995	1.2446e-07
		0.64895	1.24708e-07
		0.64792	1.19581e-07
		0.647	1.20365e-07
		0.64596	1.20287e-07
		0.64495	1.1833e-07
		0.64392	1.18586e-07
		0.64296	1.18194e-07
		0.64206	1.17286e-07
		0.64096	1.15114e-07
		0.63989	1.17182e-07
		0.63894	1.15914e-07
		0.63804	1.12979e-07
		0.63685	1.0982e-07
		0.63598	1.12666e-07
		0.63492	1.08734e-07
		0.63389	1.08752e-07
		0.63284	1.08816e-07
		0.632	1.05869e-07
		0.6309	1.06127e-07
		0.62994	1.04944e-07
		0.62893	1.03784e-07
		0.62796	1.02958e-07
		0.62685	1.00435e-07
		0.62586	9.90207e-08
		0.62495	9.94414e-08
		0.62391	9.79586e-08
		0.62289	9.66791e-08
		0.62196	9.62285e-08
		0.62095	9.63045e-08
		0.62008	9.34468e-08
		0.61892	9.20506e-08
		0.61785	9.13596e-08
		0.61696	9.22945e-08
		0.61588	9.01756e-08
		0.61497	8.82457e-08
		0.61401	8.91188e-08
		0.61293	8.60039e-08
		0.61192	8.55975e-08
		0.61085	8.57397e-08
		0.60992	8.50046e-08
		0.60892	8.16494e-08
		0.60794	8.19472e-08
		0.60693	8.04167e-08
		0.60598	7.98654e-08
		0.60495	8.09681e-08
		0.60391	8.01569e-08
		0.6029	8.05113e-08
		0.60196	7.79974e-08
		0.60099	7.77473e-08
		0.59989	7.63255e-08
		0.59897	7.19613e-08
		0.59801	7.54437e-08
		0.59692	7.13524e-08
		0.59602	7.40148e-08
		0.59492	7.19268e-08
		0.59393	6.81236e-08
		0.59295	6.94986e-08
		0.59187	6.73637e-08
		0.59096	6.75307e-08
		0.58997	6.7453e-08
		0.58902	6.38601e-08
		0.58792	6.67363e-08
		0.58696	6.36427e-08
		0.58603	6.27671e-08
		0.58495	6.32168e-08
		0.58385	6.09264e-08
		0.58293	5.94729e-08
		0.58188	6.05279e-08
		0.58092	5.80714e-08
		0.57989	5.84426e-08
		0.57887	5.77321e-08
		0.57797	5.42488e-08
		0.5769	5.29693e-08
		0.57589	5.26495e-08
		0.57488	5.23923e-08
		0.57381	5.10377e-08
		0.57294	5.18807e-08
		0.57187	4.85035e-08
		0.57093	4.97838e-08
		0.56994	4.73627e-08
		0.56892	4.66036e-08
		0.56789	4.69721e-08
		0.56693	4.54125e-08
		0.56596	4.59948e-08
		0.56491	4.28164e-08
		0.56392	4.16367e-08
		0.56295	4.29366e-08
		0.56191	4.03511e-08
		0.5609	3.87322e-08
		0.55992	3.74907e-08
		0.55893	3.62563e-08
		0.55793	3.67679e-08
		0.55698	3.63314e-08
		0.55587	3.33297e-08
		0.55488	3.41471e-08
		0.55391	3.54487e-08
		0.5529	3.35347e-08
		0.55189	3.19e-08
		0.55099	3.05542e-08
		0.5499	3.08944e-08
		0.54889	2.78247e-08
		0.54794	2.76674e-08
		0.54695	2.65761e-08
		0.54588	2.74191e-08
		0.54498	2.5035e-08
		0.5439	2.38183e-08
		0.54293	2.06027e-08
		0.54201	2.39128e-08
		0.5409	2.02086e-08
		0.53993	2.00063e-08
		0.53892	2.01821e-08
		0.53792	2.09332e-08
		0.53697	1.94814e-08
		0.53588	1.71009e-08
		0.53498	1.52894e-08
		0.53391	1.43926e-08
		0.53286	1.4154e-08
		0.5319	1.35089e-08
		0.53087	1.28453e-08
		0.52991	1.15146e-08
		0.52889	1.15358e-08
		0.52794	1.04321e-08
		0.52695	1.03685e-08
		0.52588	9.089e-09
		0.52488	8.37237e-09
		0.52391	8.06575e-09
		0.52292	6.45577e-09
		0.52188	4.00016e-09
		0.52094	4.49587e-09
		0.51989	3.03523e-09
		0.5189	1.49859e-09
		0.5179	3.2208e-09
		0.51685	-3.45139e-11
		0.51593	8.41169e-10
		0.51494	-1.13817e-09
		0.51389	-3.73075e-09
		0.51286	-4.37845e-09
		0.51195	-3.78554e-09
		0.51093	-5.74897e-09
		0.50989	-6.16339e-09
		0.50889	-7.16102e-09
		0.50787	-6.98782e-09
		0.50687	-8.38927e-09
		0.50595	-8.97246e-09
		0.50499	-9.22518e-09
		0.504	-1.05109e-08
		0.50291	-9.76331e-09
		0.50194	-1.09103e-08
		0.50091	-1.23135e-08
		0.49993	-1.39782e-08
		0.49897	-1.40012e-08
		0.49795	-1.70524e-08
		0.49694	-1.48636e-08
		0.49594	-1.75472e-08
		0.49486	-1.89814e-08
		0.4939	-1.88259e-08
		0.49289	-2.05003e-08
		0.49189	-1.97263e-08
		0.49091	-2.4444e-08
		0.48992	-2.42894e-08
		0.48891	-2.34243e-08
		0.48788	-2.56263e-08
		0.48697	-2.56528e-08
		0.48584	-2.61574e-08
		0.485	-2.7519e-08
		0.48392	-2.78778e-08
		0.48298	-2.9129e-08
		0.48192	-2.96274e-08
		0.48095	-3.102e-08
		0.48002	-3.09776e-08
		0.47901	-3.21316e-08
		0.47791	-3.55548e-08
		0.47691	-3.14017e-08
		0.47594	-3.20079e-08
		0.47501	-3.43204e-08
		0.47397	-3.72664e-08
		0.47295	-3.72929e-08
		0.47183	-3.75827e-08
		0.47094	-3.78779e-08
		0.4699	-4.14972e-08
		0.4689	-4.24701e-08
		0.46793	-4.30277e-08
		0.46694	-4.28359e-08
		0.46595	-4.46465e-08
		0.46497	-4.35154e-08
		0.46402	-4.23084e-08
		0.46299	-4.67925e-08
		0.46192	-5.24525e-08
		0.46097	-4.79363e-08
		0.46	-4.89445e-08
		0.45896	-5.04776e-08
		0.45792	-5.04378e-08
		0.45697	-5.24808e-08
		0.45596	-5.28943e-08
		0.45498	-5.41323e-08
		0.45401	-5.33883e-08
		0.45293	-5.58218e-08
		0.45199	-5.61063e-08
		0.45105	-5.64483e-08
		0.44986	-5.90656e-08
		0.44896	-5.69917e-08
		0.44801	-6.02956e-08
		0.44699	-6.07224e-08
		0.44599	-6.1842e-08
		0.44499	-6.31012e-08
		0.44395	-6.31091e-08
		0.44297	-6.32426e-08
		0.44195	-6.65412e-08
		0.44098	-6.58033e-08
		0.43996	-6.61992e-08
		0.43907	-6.74575e-08
		0.438	-6.79629e-08
		0.43699	-6.91099e-08
		0.43597	-7.05423e-08
		0.43488	-7.10433e-08
		0.4339	-7.33054e-08
		0.43291	-7.19764e-08
		0.43189	-7.41183e-08
		0.43089	-7.38515e-08
		0.42987	-7.50877e-08
		0.42883	-7.56912e-08
		0.42786	-7.72605e-08
		0.42697	-7.90852e-08
		0.42593	-7.70917e-08
		0.42494	-7.91409e-08
		0.42392	-7.92213e-08
		0.42298	-8.09364e-08
		0.42193	-8.11352e-08
		0.42089	-8.3294e-08
		0.41992	-8.22778e-08
		0.41893	-8.34919e-08
		0.41791	-8.46795e-08
		0.41693	-8.48527e-08
		0.41592	-8.58918e-08
		0.41497	-9.15488e-08
		0.41398	-8.97259e-08
		0.41291	-8.9999e-08
		0.41188	-8.99504e-08
		0.41087	-9.10849e-08
		0.40988	-9.15197e-08
		0.40885	-9.13412e-08
		0.40787	-9.32931e-08
		0.40688	-9.51293e-08
		0.40599	-9.54298e-08
		0.40498	-9.72863e-08
		0.40395	-9.88609e-08
		0.40298	-9.77396e-08
		0.40188	-1.00462e-07
		0.40098	-9.9081e-08
		0.39999	-9.89564e-08
		0.39893	-1.02479e-07
		0.39786	-1.01294e-07
		0.39686	-1.04663e-07
		0.39593	-1.03732e-07
		0.39496	-1.03656e-07
		0.39391	-1.06185e-07
		0.393	-1.09137e-07
		0.39195	-1.07242e-07
		0.391	-1.08706e-07
		0.38993	-1.08588e-07
		0.38894	-1.13947e-07
		0.38797	-1.11786e-07
		0.38694	-1.10861e-07
		0.38593	-1.13435e-07
		0.38501	-1.14587e-07
		0.38398	-1.14674e-07
		0.38295	-1.1604e-07
		0.38189	-1.17638e-07
		0.38095	-1.17239e-07
		0.37994	-1.19089e-07
		0.37891	-1.20067e-07
		0.37784	-1.17696e-07
		0.37696	-1.19917e-07
		0.3759	-1.22375e-07
		0.37501	-1.22506e-07
		0.37397	-1.22852e-07
		0.37294	-1.25044e-07
		0.37196	-1.25651e-07
		0.37095	-1.24497e-07
		0.36993	-1.28186e-07
		0.36902	-1.29147e-07
		0.36796	-1.29445e-07
		0.36693	-1.29619e-07
		0.36595	-1.30368e-07
		0.36501	-1.32884e-07
		0.36392	-1.33196e-07
		0.3629	-1.33808e-07
		0.36188	-1.33252e-07
		0.36089	-1.34977e-07
		0.35988	-1.35505e-07
		0.35889	-1.37708e-07
		0.35791	-1.37507e-07
		0.35698	-1.3924e-07
		0.35598	-1.40271e-07
		0.35493	-1.4115e-07
		0.35396	-1.40642e-07
		0.3529	-1.42118e-07
		0.35191	-1.42844e-07
		0.35092	-1.43852e-07
		0.34989	-1.44463e-07
		0.34887	-1.4578e-07
		0.34792	-1.45886e-07
		0.34689	-1.48769e-07
		0.34594	-1.48564e-07
		0.34494	-1.49289e-07
		0.34389	-1.52484e-07
		0.34294	-1.50599e-07
		0.34185	-1.5249e-07
		0.34089	-1.53464e-07
		0.33999	-1.554e-07
		0.33883	-1.55194e-07
		0.33791	-1.56711e-07
		0.33687	-1.56626e-07
		0.33581	-1.59172e-07
		0.33491	-1.59134e-07
		0.33384	-1.60754e-07
		0.33288	-1.59897e-07
		0.33194	-1.63607e-07
		0.33087	-1.64591e-07
		0.32992	-1.63477e-07
		0.32892	-1.65345e-07
		0.32788	-1.6658e-07
		0.32694	-1.66149e-07
		0.32594	-1.66671e-07
		0.3249	-1.67529e-07
		0.32394	-1.69583e-07
		0.32291	-1.68768e-07
		0.32195	-1.71517e-07
		0.32084	-1.71504e-07
		0.31991	-1.70812e-07
		0.31885	-1.74366e-07
		0.31784	-1.74069e-07
		0.31693	-1.75164e-07
		0.31586	-1.75556e-07
		0.31493	-1.7828e-07
		0.31383	-1.78779e-07
		0.31291	-1.76681e-07
		0.3119	-1.79772e-07
		0.31096	-1.81756e-07
		0.30991	-1.81223e-07
		0.309	-1.83371e-07
		0.30798	-1.82914e-07
		0.30694	-1.83488e-07
		0.30596	-1.86736e-07
		0.30492	-1.87693e-07
		0.30388	-1.88342e-07
		0.30284	-1.90101e-07
		0.30191	-1.89262e-07
		0.30089	-1.89598e-07
		0.29991	-1.92236e-07
		0.29889	-1.92457e-07
		0.2978	-1.95145e-07
		0.29697	-1.93608e-07
		0.29589	-1.93642e-07
		0.29488	-1.95545e-07
		0.29392	-1.96069e-07
		0.29289	-1.96643e-07
		0.29196	-1.97728e-07
		0.29088	-1.99908e-07
		0.28986	-2.00188e-07
		0.28891	-2.01908e-07
		0.28789	-1.99872e-07
		0.2869	-2.04239e-07
		0.28588	-2.04482e-07
		0.28489	-2.05854e-07
		0.28392	-2.07497e-07
		0.2829	-2.09633e-07
		0.28189	-2.07665e-07
		0.28089	-2.08218e-07
		0.2799	-2.12648e-07
		0.27896	-2.11579e-07
		0.27789	-2.12437e-07
		0.27695	-2.13406e-07
		0.27587	-2.14075e-07
		0.27496	-2.14055e-07
		0.27388	-2.16385e-07
		0.27287	-2.18568e-07
		0.27189	-2.17723e-07
		0.271	-2.19741e-07
		0.26989	-2.19651e-07
		0.26895	-2.21062e-07
		0.26792	-2.22858e-07
		0.26688	-2.24145e-07
		0.26586	-2.24394e-07
		0.26492	-2.2738e-07
		0.2639	-2.27379e-07
		0.26285	-2.26489e-07
		0.26188	-2.26959e-07
		0.26091	-2.3067e-07
		0.25993	-2.29512e-07
		0.25893	-2.29709e-07
		0.25792	-2.31597e-07
		0.25693	-2.32055e-07
		0.25581	-2.33488e-07
		0.25494	-2.35781e-07
		0.25385	-2.34839e-07
		0.25291	-2.37295e-07
		0.25195	-2.36749e-07
		0.25083	-2.37502e-07
		0.24998	-2.38873e-07
		0.24884	-2.39587e-07
		0.24788	-2.4101e-07
		0.24688	-2.41657e-07
		0.24594	-2.42032e-07
		0.24497	-2.44864e-07
		0.24383	-2.46203e-07
		0.24283	-2.43708e-07
		0.24185	-2.46549e-07
		0.24074	-2.45914e-07
		0.23989	-2.50069e-07
		0.23887	-2.49856e-07
		0.23785	-2.49011e-07
		0.23696	-2.52784e-07
		0.23592	-2.52049e-07
		0.2349	-2.53734e-07
		0.23384	-2.54162e-07
		0.23288	-2.54942e-07
		0.23193	-2.58158e-07
		0.23087	-2.57924e-07
		0.22991	-2.57793e-07
		0.22891	-2.59915e-07
		0.22779	-2.57352e-07
		0.22691	-2.61597e-07
		0.22588	-2.63226e-07
		0.22484	-2.63712e-07
		0.22388	-2.66223e-07
		0.22292	-2.64585e-07
		0.2218	-2.6467e-07
		0.2208	-2.681e-07
		0.21986	-2.67854e-07
		0.21895	-2.68208e-07
		0.21793	-2.70517e-07
		0.21693	-2.70244e-07
		0.21588	-2.71251e-07
		0.21489	-2.72954e-07
		0.21398	-2.73456e-07
		0.2128	-2.73772e-07
		0.21187	-2.75489e-07
		0.21089	-2.75195e-07
		0.20991	-2.78321e-07
		0.20889	-2.80206e-07
		0.20793	-2.79946e-07
		0.20686	-2.80141e-07
		0.20589	-2.80637e-07
		0.20486	-2.82571e-07
		0.20383	-2.83932e-07
		0.20286	-2.84096e-07
		0.20186	-2.85587e-07
		0.20085	-2.86087e-07
		0.19984	-2.90079e-07
		0.19888	-2.89525e-07
		0.19782	-2.88454e-07
		0.19679	-2.93492e-07
		0.19595	-2.92509e-07
		0.19495	-2.90705e-07
		0.194	-2.93589e-07
		0.19286	-2.96372e-07
		0.19182	-2.93474e-07
		0.19094	-2.98086e-07
		0.18993	-2.98399e-07
		0.18887	-2.98093e-07
		0.18791	-2.97077e-07
		0.18683	-2.99018e-07
		0.18591	-2.9972e-07
		0.18493	-3.03353e-07
		0.18386	-3.03021e-07
		0.18295	-3.03426e-07
		0.18191	-3.0715e-07
		0.18088	-3.07886e-07
		0.18001	-3.08056e-07
		0.1789	-3.06705e-07
		0.17788	-3.11459e-07
		0.17691	-3.1096e-07
		0.17592	-3.1209e-07
		0.17481	-3.13146e-07
		0.17386	-3.14512e-07
		0.17289	-3.16578e-07
		0.17193	-3.17563e-07
		0.17093	-3.1764e-07
		0.16994	-3.18645e-07
		0.16892	-3.19436e-07
		0.16788	-3.21126e-07
		0.16685	-3.223e-07
		0.16601	-3.23024e-07
		0.1649	-3.2303e-07
		0.1639	-3.24576e-07
		0.16288	-3.25257e-07
		0.16198	-3.25403e-07
		0.16095	-3.27793e-07
		0.15995	-3.30649e-07
		0.15885	-3.30991e-07
		0.15796	-3.3124e-07
		0.15687	-3.32705e-07
		0.15589	-3.32705e-07
		0.15495	-3.34667e-07
		0.15397	-3.37691e-07
		0.15293	-3.35484e-07
		0.15193	-3.38106e-07
		0.15091	-3.39044e-07
		0.14995	-3.40458e-07
		0.14883	-3.42533e-07
		0.14793	-3.42727e-07
		0.14702	-3.4324e-07
		0.14591	-3.46779e-07
		0.14489	-3.46274e-07
		0.14392	-3.46598e-07
		0.14292	-3.47015e-07
		0.14188	-3.49932e-07
		0.14086	-3.52167e-07
		0.1399	-3.51323e-07
		0.13891	-3.52616e-07
		0.13793	-3.54933e-07
		0.13696	-3.55242e-07
		0.13593	-3.57871e-07
		0.13498	-3.56978e-07
		0.13395	-3.58554e-07
		0.13292	-3.62799e-07
		0.13194	-3.6146e-07
		0.13095	-3.61311e-07
		0.1299	-3.64143e-07
		0.12899	-3.64892e-07
		0.12799	-3.6525e-07
		0.1269	-3.65446e-07
		0.12599	-3.68127e-07
		0.12492	-3.70965e-07
		0.12389	-3.72012e-07
		0.12292	-3.71767e-07
		0.12187	-3.72471e-07
		0.12089	-3.74364e-07
		0.1198	-3.76369e-07
		0.11891	-3.77668e-07
		0.11792	-3.77237e-07
		0.1169	-3.79922e-07
		0.11587	-3.82003e-07
		0.115	-3.81489e-07
		0.11398	-3.84314e-07
		0.11297	-3.84631e-07
		0.11192	-3.86119e-07
		0.11091	-3.87606e-07
		0.10996	-3.8964e-07
		0.10892	-3.88669e-07
		0.10788	-3.91559e-07
		0.10697	-3.9985e-07
		0.10596	-3.97615e-07
		0.10496	-3.98258e-07
		0.10392	-4.00885e-07
		0.1029	-4.016e-07
		0.10196	-4.02604e-07
		0.10089	-4.03773e-07
		0.09987	-4.05657e-07
		0.09884	-4.07684e-07
		0.09792	-4.10474e-07
		0.09687	-4.12209e-07
		0.09586	-4.10525e-07
		0.09491	-4.12989e-07
		0.09386	-4.13409e-07
		0.09295	-4.16823e-07
		0.09192	-4.1752e-07
		0.0909	-4.18914e-07
		0.08985	-4.20407e-07
		0.08897	-4.20256e-07
		0.08791	-4.2477e-07
		0.0869	-4.25377e-07
		0.08584	-4.24893e-07
		0.08484	-4.27784e-07
		0.08386	-4.27373e-07
		0.08289	-4.30614e-07
		0.08187	-4.30731e-07
		0.08094	-4.33851e-07
		0.07992	-4.32942e-07
		0.07894	-4.35641e-07
		0.07793	-4.37076e-07
		0.07699	-4.38344e-07
		0.07594	-4.38528e-07
		0.07486	-4.41815e-07
		0.07392	-4.42197e-07
		0.07298	-4.42838e-07
		0.07186	-4.4816e-07
		0.07092	-4.47125e-07
		0.06989	-4.47515e-07
		0.06888	-4.51813e-07
		0.06795	-4.5011e-07
		0.06693	-4.52212e-07
		0.06592	-4.5585e-07
		0.06492	-4.5645e-07
		0.06392	-4.59125e-07
		0.06295	-4.58538e-07
		0.06197	-4.6123e-07
		0.06086	-4.63097e-07
		0.05987	-4.64513e-07
		0.05894	-4.66067e-07
		0.05788	-4.64723e-07
		0.05688	-4.66491e-07
		0.05589	-4.70288e-07
		0.0549	-4.73866e-07
		0.05396	-4.72927e-07
		0.05296	-4.75107e-07
		0.05196	-4.77241e-07
		0.05093	-4.78381e-07
		0.04991	-4.81238e-07
		0.04894	-4.81314e-07
		0.04794	-4.82091e-07
		0.04697	-4.8427e-07
		0.04586	-4.8417e-07
		0.04489	-4.85807e-07
		0.04387	-4.89555e-07
		0.04284	-4.90666e-07
		0.04187	-4.93042e-07
		0.0409	-4.93961e-07
		0.03987	-4.95559e-07
		0.03894	-4.95818e-07
		0.0379	-4.98773e-07
		0.03691	-4.9982e-07
		0.0359	-5.01502e-07
		0.0349	-5.04091e-07
		0.03389	-5.04723e-07
		0.03295	-5.07054e-07
		0.03195	-5.06954e-07
		0.03089	-5.11652e-07
		0.02992	-5.10829e-07
		0.02891	-5.10248e-07
		0.02791	-5.1432e-07
		0.02684	-5.18521e-07
		0.02588	-5.16961e-07
		0.02491	-5.18487e-07
		0.02389	-5.22e-07
		0.0228	-5.24508e-07
		0.02194	-5.24805e-07
		0.02088	-5.23992e-07
		0.01991	-5.26822e-07
		0.01887	-5.29105e-07
		0.01787	-5.3108e-07
		0.01684	-5.32941e-07
		0.01594	-5.33228e-07
		0.01492	-5.36492e-07
		0.01388	-5.37868e-07
		0.01289	-5.37184e-07
		0.01186	-5.39736e-07
		0.01099	-5.41568e-07
		0.00997	-5.43382e-07
		0.00891	-5.43783e-07
		0.00801	-5.46434e-07
		0.00689	-5.46197e-07
		0.00598	-5.5104e-07
		0.00489	-5.51896e-07
		0.00389	-5.52009e-07
		0.00288	-5.49703e-07
		0.00187	-5.55925e-07
		0.000887837	-5.57813e-07
		-7.5821e-05	-5.57391e-07
		-0.00108	-5.57922e-07
		-0.00208	-5.5736e-07
		-0.00315	-5.61509e-07
		-0.00399	-5.6213e-07
		-0.00498	-5.65302e-07
		-0.00611	-5.66049e-07
		-0.00706	-5.66089e-07
		-0.00809	-5.69859e-07
		-0.00909	-5.67893e-07
		-0.01001	-5.70923e-07
		-0.01119	-5.71861e-07
		-0.01205	-5.75177e-07
		-0.01307	-5.74751e-07
		-0.01412	-5.75735e-07
		-0.01515	-5.7889e-07
		-0.01616	-5.79029e-07
		-0.01723	-5.79541e-07
		-0.01817	-5.82882e-07
		-0.0191	-5.79995e-07
		-0.02021	-5.8297e-07
		-0.02113	-5.8558e-07
		-0.02217	-5.85562e-07
		-0.02311	-5.87761e-07
		-0.0241	-5.88147e-07
		-0.02509	-5.88494e-07
		-0.02613	-5.91559e-07
		-0.02705	-5.89116e-07
		-0.02828	-5.91696e-07
		-0.02919	-5.92585e-07
		-0.0302	-5.93656e-07
		-0.0311	-5.94339e-07
		-0.03214	-5.9572e-07
		-0.03303	-5.97244e-07
		-0.03409	-6.00741e-07
		-0.03517	-5.9922e-07
		-0.03611	-6.02103e-07
		-0.03713	-6.03101e-07
		-0.03815	-6.02013e-07
		-0.03913	-6.04384e-07
		-0.04018	-6.03112e-07
		-0.04111	-6.0442e-07
		-0.04218	-6.05778e-07
		-0.04316	-6.06697e-07
		-0.04405	-6.08036e-07
		-0.04509	-6.10263e-07
		-0.04609	-6.11016e-07
		-0.04709	-6.11488e-07
		-0.04817	-6.0953e-07
		-0.04914	-6.11001e-07
		-0.05012	-6.14134e-07
		-0.05123	-6.13801e-07
		-0.05209	-6.13115e-07
		-0.05314	-6.17792e-07
		-0.05407	-6.18652e-07
		-0.05516	-6.19144e-07
		-0.05617	-6.18707e-07
		-0.05711	-6.20648e-07
		-0.05813	-6.21838e-07
		-0.0591	-6.21633e-07
		-0.0601	-6.24621e-07
		-0.06114	-6.22991e-07
		-0.06209	-6.25482e-07
		-0.06309	-6.25604e-07
		-0.06409	-6.26562e-07
[truncated: 18,307 more rows]

## Sheet: Supplementary Fig. 7
Supplementary Fig. 7	DRUV-vis spectra of Na-PHI photocharged using NH4COOH.
		Wavelength, λ (nm)	Absorbance (a.u.)
	Before irradiation	200	1.379
		201	1.393
		202	1.413
		203	1.416
		204	1.419
		205	1.425
		206	1.434
		207	1.45
		208	1.455
		209	1.457
		210	1.461
		211	1.473
		212	1.482
		213	1.486
		214	1.491
		215	1.493
		216	1.499
		217	1.496
		218	1.501
		219	1.503
		220	1.507
		221	1.506
		222	1.505
		223	1.51
		224	1.515
		225	1.517
		226	1.515
		227	1.516
		228	1.519
		229	1.522
		230	1.525
		231	1.529
		232	1.535
		233	1.534
		234	1.536
		235	1.538
		236	1.54
		237	1.542
		238	1.539
		239	1.541
		240	1.543
		241	1.546
		242	1.547
		243	1.545
		244	1.545
		245	1.545
		246	1.545
		247	1.544
		248	1.544
		249	1.546
		250	1.546
		251	1.546
		252	1.545
		253	1.546
		254	1.548
		255	1.548
		256	1.549
		257	1.549
		258	1.553
		259	1.555
		260	1.558
		261	1.558
		262	1.561
		263	1.562
		264	1.565
		265	1.564
		266	1.569
		267	1.569
		268	1.573
		269	1.573
		270	1.577
		271	1.578
		272	1.582
		273	1.584
		274	1.585
		275	1.588
		276	1.589
		277	1.591
		278	1.592
		279	1.595
		280	1.598
		281	1.598
		282	1.6
		283	1.599
		284	1.602
		285	1.602
		286	1.604
		287	1.603
		288	1.604
		289	1.606
		290	1.607
		291	1.611
		292	1.611
		293	1.614
		294	1.615
		295	1.617
		296	1.616
		297	1.615
		298	1.614
		299	1.616
		300	1.616
		301	1.619
		302	1.62
		303	1.62
		304	1.62
		305	1.616
		306	1.613
		307	1.611
		308	1.611
		309	1.611
		310	1.609
		311	1.608
		312	1.609
		313	1.609
		314	1.609
		315	1.607
		316	1.606
		317	1.604
		318	1.605
		319	1.602
		320	1.601
		321	1.6
		322	1.6
		323	1.601
		324	1.6
		325	1.599
		326	1.599
		327	1.598
		328	1.599
		329	1.6
		330	1.602
		331	1.601
		332	1.601
		333	1.6
		334	1.599
		335	1.597
		336	1.596
		337	1.599
		338	1.601
		339	1.603
		340	1.601
		341	1.599
		342	1.6
		343	1.601
		344	1.602
		345	1.6
		346	1.599
		347	1.597
		348	1.599
		349	1.597
		350	1.597
		351	1.595
		352	1.596
		353	1.595
		354	1.594
		355	1.593
		356	1.594
		357	1.594
		358	1.594
		359	1.595
		360	1.595
		361	1.594
		362	1.593
		363	1.593
		364	1.594
		365	1.594
		366	1.594
		367	1.596
		368	1.597
		369	1.597
		370	1.597
		371	1.597
		372	1.591
		373	1.584
		374	1.575
		375	1.575
		376	1.574
		377	1.574
		378	1.573
		379	1.572
		380	1.571
		381	1.57
		382	1.57
		383	1.569
		384	1.567
		385	1.566
		386	1.565
		387	1.564
		388	1.563
		389	1.562
		390	1.561
		391	1.561
		392	1.559
		393	1.558
		394	1.556
		395	1.554
		396	1.553
		397	1.552
		398	1.55
		399	1.548
		400	1.546
		401	1.543
		402	1.542
		403	1.54
		404	1.538
		405	1.536
		406	1.533
		407	1.53
		408	1.527
		409	1.524
		410	1.522
		411	1.519
		412	1.515
		413	1.511
		414	1.507
		415	1.504
		416	1.497
		417	1.49
		418	1.483
		419	1.478
		420	1.472
		421	1.465
		422	1.458
		423	1.45
		424	1.443
		425	1.433
		426	1.423
		427	1.412
		428	1.4
		429	1.387
		430	1.371
		431	1.354
		432	1.336
		433	1.316
		434	1.293
		435	1.266
		436	1.236
		437	1.205
		438	1.171
		439	1.135
		440	1.098
		441	1.059
		442	1.019
		443	0.978
		444	0.937
		445	0.896
		446	0.856
		447	0.816
		448	0.776
		449	0.737
		450	0.7
		451	0.664
		452	0.63
		453	0.598
		454	0.567
		455	0.538
		456	0.511
		457	0.485
		458	0.461
		459	0.438
		460	0.417
		461	0.398
		462	0.38
		463	0.363
		464	0.349
		465	0.335
		466	0.323
		467	0.312
		468	0.302
		469	0.293
		470	0.285
		471	0.279
		472	0.273
		473	0.267
		474	0.262
		475	0.258
		476	0.254
		477	0.251
		478	0.248
		479	0.246
		480	0.244
		481	0.241
		482	0.239
		483	0.237
		484	0.236
		485	0.235
		486	0.234
		487	0.233
		488	0.232
		489	0.231
		490	0.23
		491	0.229
		492	0.229
		493	0.228
		494	0.228
		495	0.227
		496	0.226
		497	0.226
		498	0.225
		499	0.225
		500	0.224
		501	0.223
		502	0.223
		503	0.222
		504	0.222
		505	0.221
		506	0.221
		507	0.221
		508	0.22
		509	0.219
		510	0.219
		511	0.219
		512	0.218
		513	0.217
		514	0.217
		515	0.216
		516	0.216
		517	0.215
		518	0.215
		519	0.215
		520	0.214
		521	0.213
		522	0.213
		523	0.212
		524	0.212
		525	0.212
		526	0.211
		527	0.21
		528	0.21
		529	0.209
		530	0.209
		531	0.208
		532	0.208
		533	0.208
		534	0.207
		535	0.207
		536	0.206
		537	0.205
		538	0.205
		539	0.204
		540	0.204
		541	0.203
		542	0.203
		543	0.202
		544	0.202
		545	0.201
		546	0.2
		547	0.2
		548	0.2
		549	0.199
		550	0.198
		551	0.198
		552	0.198
		553	0.197
		554	0.197
		555	0.196
		556	0.196
		557	0.195
		558	0.195
		559	0.194
		560	0.194
		561	0.194
		562	0.193
		563	0.192
		564	0.191
		565	0.191
		566	0.191
		567	0.19
		568	0.19
		569	0.19
		570	0.189
		571	0.189
		572	0.188
		573	0.188
		574	0.187
		575	0.186
		576	0.186
		577	0.186
		578	0.186
		579	0.185
		580	0.184
		581	0.184
		582	0.184
		583	0.184
		584	0.183
		585	0.183
		586	0.182
		587	0.182
		588	0.182
		589	0.181
		590	0.181
		591	0.18
		592	0.18
		593	0.18
		594	0.18
		595	0.18
		596	0.179
		597	0.179
		598	0.179
		599	0.178
		600	0.178
		601	0.178
		602	0.178
		603	0.178
		604	0.178
		605	0.177
		606	0.177
		607	0.176
		608	0.176
		609	0.176
		610	0.176
		611	0.175
		612	0.175
		613	0.175
		614	0.176
		615	0.175
		616	0.175
		617	0.174
		618	0.174
		619	0.174
		620	0.174
		621	0.174
		622	0.173
		623	0.173
		624	0.173
		625	0.173
		626	0.173
		627	0.172
		628	0.172
		629	0.172
		630	0.172
		631	0.172
		632	0.172
		633	0.172
		634	0.172
		635	0.171
		636	0.171
		637	0.171
		638	0.171
		639	0.171
		640	0.171
		641	0.171
		642	0.17
		643	0.17
		644	0.17
		645	0.17
		646	0.17
		647	0.17
		648	0.17
		649	0.17
		650	0.17
		651	0.17
		652	0.17
		653	0.17
		654	0.17
		655	0.17
		656	0.169
		657	0.169
		658	0.169
		659	0.17
		660	0.17
		661	0.17
		662	0.169
		663	0.169
		664	0.169
		665	0.169
		666	0.169
		667	0.169
		668	0.169
		669	0.169
		670	0.169
		671	0.169
		672	0.169
		673	0.169
		674	0.169
		675	0.169
		676	0.169
		677	0.168
		678	0.168
		679	0.168
		680	0.168
		681	0.168
		682	0.168
		683	0.168
		684	0.168
		685	0.168
		686	0.168
		687	0.168
		688	0.168
		689	0.168
		690	0.168
		691	0.168
		692	0.168
		693	0.168
		694	0.168
		695	0.168
		696	0.167
		697	0.167
		698	0.167
		699	0.167
		700	0.167
		701	0.167
		702	0.166
		703	0.166
		704	0.166
		705	0.166
		706	0.166
		707	0.166
		708	0.166
		709	0.165
		710	0.165
		711	0.165
		712	0.165
		713	0.164
		714	0.164
		715	0.164
		716	0.164
		717	0.164
		718	0.164
		719	0.164
		720	0.164
		721	0.163
		722	0.163
		723	0.162
		724	0.162
		725	0.163
		726	0.163
		727	0.162
		728	0.162
		729	0.162
		730	0.162
		731	0.162
		732	0.161
		733	0.161
		734	0.161
		735	0.161
		736	0.161
		737	0.161
		738	0.161
		739	0.16
		740	0.16
		741	0.16
		742	0.159
		743	0.16
		744	0.16
		745	0.16
		746	0.16
		747	0.16
		748	0.159
		749	0.159
		750	0.159
		751	0.159
		752	0.158
		753	0.158
		754	0.158
		755	0.158
		756	0.158
		757	0.159
		758	0.158
		759	0.158
		760	0.157
		761	0.158
		762	0.158
		763	0.157
		764	0.157
		765	0.158
		766	0.158
		767	0.158
		768	0.157
		769	0.157
		770	0.157
		771	0.157
		772	0.157
		773	0.157
		774	0.157
		775	0.157
		776	0.157
		777	0.158
		778	0.158
		779	0.157
		780	0.156
		781	0.154
		782	0.153
		783	0.154
		784	0.153
		785	0.153
		786	0.153
		787	0.153
		788	0.153
		789	0.153
		790	0.153
		791	0.153
		792	0.153
		793	0.153
		794	0.153
		795	0.153
		796	0.153
		797	0.153
		798	0.153
		799	0.153
		800	0.153
		801	0.153
		802	0.153
		803	0.153
		804	0.153
		805	0.153
		806	0.152
		807	0.152
		808	0.152
		809	0.153
		810	0.153
		811	0.153
		812	0.153
		813	0.153
		814	0.153
		815	0.153
		816	0.153
		817	0.153
		818	0.152
		819	0.153
		820	0.153
		821	0.153
		822	0.152
		823	0.153
		824	0.153
		825	0.153
		826	0.153
		827	0.152
		828	0.152
		829	0.153
		830	0.153
		831	0.153
		832	0.153
		833	0.153
		834	0.153
		835	0.153
		836	0.152
		837	0.152
		838	0.153
		839	0.153
		840	0.153
		841	0.153
		842	0.153
		843	0.152
		844	0.153
		845	0.152
		846	0.153
		847	0.153
		848	0.153
		849	0.153
		850	0.153
		851	0.153
		852	0.153
		853	0.153
		854	0.152
		855	0.152
		856	0.153
		857	0.153
		858	0.152
		859	0.152
		860	0.153
		861	0.153
		862	0.153
		863	0.152
		864	0.152
		865	0.153
		866	0.153
		867	0.152
		868	0.152
		869	0.152
		870	0.153
		871	0.153
		872	0.153
		873	0.152
		874	0.153
		875	0.153
		876	0.153
		877	0.152
		878	0.153
		879	0.152
		880	0.152
		881	0.152
		882	0.152
		883	0.153
		884	0.153
		885	0.152
		886	0.152
		887	0.152
		888	0.152
		889	0.152
		890	0.152
		891	0.152
		892	0.153
		893	0.153
		894	0.152
		895	0.152
		896	0.152
		897	0.153
		898	0.152
		899	0.152
		900	0.152
		901	0.152
		902	0.152
		903	0.152
		904	0.152
		905	0.152
		906	0.152
		907	0.152
		908	0.152
		909	0.152
		910	0.152
		911	0.152
		912	0.153
		913	0.153
		914	0.153
		915	0.153
		916	0.152
		917	0.152
		918	0.152
		919	0.152
		920	0.152
		921	0.152
		922	0.152
		923	0.152
		924	0.153
		925	0.153
		926	0.153
		927	0.153
		928	0.153
		929	0.153
		930	0.153
		931	0.153
		932	0.154
		933	0.153
		934	0.154
		935	0.154
		936	0.154
		937	0.154
		938	0.154
		939	0.154
		940	0.155
		941	0.155
		942	0.155
		943	0.155
		944	0.155
		945	0.155
		946	0.156
		947	0.156
		948	0.156
		949	0.156
		950	0.156
		951	0.156
		952	0.157
		953	0.157
		954	0.157
		955	0.157
		956	0.157
		957	0.158
		958	0.158
		959	0.158
		960	0.158
		961	0.158
		962	0.159
		963	0.159
		964	0.159
		965	0.159
		966	0.16
		967	0.159
		968	0.16
		969	0.16
		970	0.16
		971	0.16
		972	0.16
		973	0.16
		974	0.16
		975	0.16
		976	0.16
		977	0.16
		978	0.16
		979	0.16
		980	0.16
		981	0.16
		982	0.16
		983	0.16
		984	0.16
		985	0.16
		986	0.16
		987	0.159
		988	0.159
		989	0.159
		990	0.159
		991	0.159
		992	0.159
		993	0.159
		994	0.159
		995	0.159
		996	0.159
		997	0.159
		998	0.158
		999	0.159
		1000	0.159
		1001	0.159
		1002	0.158
		1003	0.158
		1004	0.158
		1005	0.158
		1006	0.158
		1007	0.158
		1008	0.158
		1009	0.158
		1010	0.158
		1011	0.157
		1012	0.157
		1013	0.157
		1014	0.157
		1015	0.157
		1016	0.157
		1017	0.157
		1018	0.157
		1019	0.157
		1020	0.157
		1021	0.156
		1022	0.156
		1023	0.156
		1024	0.156
		1025	0.156
		1026	0.156
		1027	0.156
		1028	0.156
		1029	0.156
		1030	0.155
		1031	0.156
		1032	0.156
		1033	0.156
		1034	0.156
		1035	0.156
		1036	0.156
		1037	0.156
		1038	0.156
		1039	0.155
		1040	0.155
		1041	0.155
		1042	0.155
		1043	0.155
		1044	0.155
		1045	0.155
		1046	0.156
		1047	0.155
		1048	0.155
		1049	0.155
		1050	0.156
		1051	0.156
		1052	0.156
		1053	0.155
		1054	0.155
		1055	0.155
		1056	0.155
		1057	0.155
		1058	0.156
		1059	0.156
		1060	0.156
		1061	0.156
		1062	0.156
		1063	0.156
		1064	0.155
		1065	0.155
		1066	0.155
		1067	0.155
		1068	0.155
		1069	0.155
		1070	0.155
		1071	0.155
		1072	0.155
		1073	0.155
		1074	0.155
		1075	0.155
		1076	0.155
		1077	0.156
		1078	0.155
		1079	0.155
		1080	0.155
		1081	0.155
		1082	0.156
		1083	0.156
		1084	0.155
		1085	0.155
		1086	0.156
		1087	0.156
		1088	0.156
		1089	0.155
		1090	0.156
		1091	0.156
		1092	0.156
		1093	0.156
		1094	0.156
		1095	0.156
		1096	0.156
		1097	0.156
		1098	0.156
		1099	0.156
		1100	0.156
		1101	0.156
		1102	0.156
		1103	0.156
		1104	0.156
		1105	0.157
		1106	0.157
		1107	0.156
		1108	0.157
		1109	0.157
		1110	0.157
		1111	0.157
		1112	0.157
		1113	0.157
		1114	0.157
		1115	0.157
		1116	0.157
		1117	0.157
		1118	0.157
		1119	0.157
		1120	0.158
		1121	0.158
		1122	0.158
		1123	0.158
		1124	0.158
		1125	0.158
		1126	0.159
		1127	0.159
		1128	0.159
		1129	0.159
		1130	0.159
		1131	0.159
		1132	0.16
		1133	0.161
		1134	0.161
		1135	0.161
		1136	0.162
		1137	0.162
		1138	0.163
		1139	0.163
		1140	0.164
		1141	0.165
		1142	0.166
		1143	0.167
		1144	0.167
		1145	0.168
		1146	0.169
		1147	0.17
		1148	0.171
		1149	0.171
		1150	0.172
		1151	0.173
		1152	0.174
		1153	0.175
		1154	0.175
		1155	0.176
		1156	0.177
		1157	0.178
		1158	0.178
		1159	0.179
		1160	0.179
		1161	0.18
		1162	0.18
		1163	0.18
		1164	0.181
		1165	0.181
		1166	0.181
		1167	0.181
		1168	0.182
		1169	0.182
		1170	0.182
		1171	0.182
		1172	0.183
		1173	0.183
		1174	0.183
		1175	0.183
		1176	0.183
		1177	0.183
		1178	0.184
		1179	0.184
		1180	0.184
		1181	0.184
		1182	0.184
		1183	0.184
		1184	0.184
		1185	0.184
		1186	0.184
		1187	0.184
		1188	0.185
		1189	0.185
		1190	0.185
		1191	0.185
		1192	0.186
		1193	0.186
		1194	0.186
		1195	0.186
		1196	0.186
		1197	0.186
		1198	0.186
		1199	0.187
		1200	0.187
		1201	0.187
		1202	0.187
		1203	0.187
		1204	0.188
		1205	0.188
		1206	0.188
		1207	0.188
		1208	0.189
		1209	0.19
		1210	0.19
		1211	0.19
		1212	0.19
		1213	0.19
		1214	0.19
		1215	0.191
		1216	0.191
		1217	0.191
		1218	0.192
		1219	0.192
		1220	0.192
		1221	0.192
		1222	0.193
		1223	0.193
		1224	0.193
		1225	0.193
		1226	0.193
		1227	0.194
		1228	0.194
		1229	0.195
		1230	0.195
		1231	0.196
		1232	0.196
		1233	0.197
		1234	0.197
		1235	0.198
		1236	0.198
		1237	0.198
		1238	0.199
		1239	0.199
		1240	0.199
		1241	0.199
		1242	0.2
		1243	0.201
		1244	0.202
		1245	0.202
		1246	0.202
		1247	0.202
		1248	0.203
		1249	0.203
		1250	0.203
		1251	0.203
		1252	0.203
		1253	0.204
		1254	0.204
		1255	0.204
		1256	0.204
		1257	0.204
		1258	0.204
		1259	0.204
		1260	0.203
		1261	0.203
		1262	0.204
		1263	0.204
		1264	0.203
		1265	0.203
		1266	0.203
		1267	0.203
		1268	0.203
		1269	0.203
		1270	0.203
		1271	0.203
		1272	0.203
		1273	0.203
		1274	0.202
		1275	0.202
		1276	0.202
		1277	0.202
		1278	0.202
		1279	0.201
		1280	0.202
		1281	0.202
		1282	0.202
		1283	0.201
		1284	0.201
		1285	0.201
		1286	0.201
		1287	0.201
		1288	0.201
		1289	0.201
		1290	0.201
		1291	0.201
		1292	0.201
		1293	0.201
		1294	0.201
		1295	0.202
		1296	0.202
		1297	0.202
		1298	0.202
		1299	0.202
		1300	0.202
		1301	0.202
		1302	0.203
		1303	0.203
		1304	0.203
		1305	0.204
		1306	0.204
		1307	0.205
		1308	0.205
		1309	0.205
		1310	0.206
		1311	0.206
		1312	0.207
		1313	0.207
		1314	0.208
		1315	0.209
		1316	0.209
		1317	0.209
		1318	0.21
		1319	0.211
		1320	0.212
		1321	0.212
		1322	0.213
		1323	0.214
		1324	0.215
		1325	0.216
		1326	0.216
		1327	0.217
		1328	0.219
		1329	0.22
		1330	0.22
		1331	0.221
		1332	0.222
		1333	0.223
		1334	0.224
		1335	0.225
		1336	0.225
		1337	0.226
		1338	0.228
		1339	0.229
		1340	0.23
		1341	0.231
		1342	0.231
		1343	0.232
		1344	0.233
		1345	0.234
		1346	0.235
		1347	0.236
		1348	0.237
		1349	0.237
		1350	0.238
		1351	0.239
		1352	0.24
		1353	0.24
		1354	0.241
		1355	0.242
		1356	0.242
		1357	0.243
		1358	0.243
		1359	0.244
		1360	0.245
		1361	0.246
		1362	0.246
		1363	0.247
		1364	0.248
		1365	0.249
		1366	0.25
		1367	0.251
		1368	0.253
		1369	0.254
		1370	0.256
		1371	0.258
		1372	0.261
		1373	0.264
		1374	0.267
		1375	0.271
		1376	0.275
		1377	0.278
		1378	0.282
		1379	0.285
		1380	0.289
		1381	0.292
		1382	0.296
		1383	0.298
		1384	0.301
		1385	0.304
		1386	0.307
		1387	0.309
		1388	0.312
		1389	0.315
		1390	0.319
		1391	0.322
		1392	0.325
		1393	0.328
		1394	0.332
		1395	0.336
		1396	0.34
		1397	0.344
		1398	0.348
		1399	0.352
		1400	0.355
		Wavelength, λ (nm)	Absorbance (a.u.)
	Irradiation for 5s	200	1.465
		201	1.464
		202	1.483
		203	1.488
		204	1.5
		205	1.496
		206	1.498
		207	1.506
		208	1.519
		209	1.525
		210	1.528
		211	1.531
		212	1.537
		213	1.542
		214	1.542
		215	1.545
		216	1.548
		217	1.547
		218	1.551
		219	1.552
		220	1.559
		221	1.562
		222	1.561
		223	1.559
		224	1.557
		225	1.559
		226	1.56
		227	1.562
		228	1.562
		229	1.562
		230	1.562
		231	1.564
		232	1.565
		233	1.566
		234	1.567
		235	1.568
		236	1.571
		237	1.571
		238	1.573
		239	1.571
		240	1.57
		241	1.571
		242	1.571
		243	1.574
		244	1.569
		245	1.566
		246	1.564
		247	1.564
		248	1.563
		249	1.563
		250	1.563
		251	1.562
		252	1.562
		253	1.562
		254	1.563
		255	1.561
		256	1.562
		257	1.562
		258	1.563
		259	1.567
		260	1.568
		261	1.572
		262	1.573
		263	1.576
		264	1.578
		265	1.578
		266	1.579
		267	1.58
		268	1.585
		269	1.59
		270	1.594
		271	1.593
		272	1.596
		273	1.598
		274	1.603
		275	1.603
		276	1.605
		277	1.605
		278	1.61
		279	1.612
		280	1.615
		281	1.616
		282	1.618
		283	1.619
		284	1.619
		285	1.62
		286	1.622
		287	1.623
		288	1.623
		289	1.623
		290	1.623
		291	1.624
		292	1.626
		293	1.628
		294	1.629
		295	1.631
		296	1.632
		297	1.634
		298	1.634
		299	1.635
		300	1.635
		301	1.634
		302	1.634
		303	1.634
		304	1.634
		305	1.632
		306	1.627
		307	1.626
		308	1.627
		309	1.628
		310	1.625
		311	1.621
		312	1.621
		313	1.622
		314	1.621
		315	1.619
		316	1.618
		317	1.616
		318	1.614
		319	1.612
		320	1.609
		321	1.607
		322	1.605
		323	1.606
		324	1.607
		325	1.608
		326	1.605
		327	1.602
		328	1.601
		329	1.602
		330	1.601
		331	1.599
		332	1.598
		333	1.598
		334	1.598
		335	1.6
		336	1.599
		337	1.599
		338	1.597
		339	1.597
		340	1.598
		341	1.599
		342	1.599
		343	1.6
		344	1.605
		345	1.605
		346	1.604
		347	1.601
		348	1.605
		349	1.606
		350	1.607
		351	1.604
		352	1.606
		353	1.606
		354	1.608
		355	1.609
		356	1.61
		357	1.611
		358	1.612
		359	1.613
		360	1.615
		361	1.613
		362	1.613
		363	1.613
		364	1.615
		365	1.617
		366	1.619
		367	1.621
		368	1.621
		369	1.622
		370	1.622
		371	1.623
		372	1.614
		373	1.608
		374	1.599
		375	1.6
		376	1.599
		377	1.598
		378	1.597
		379	1.596
		380	1.596
		381	1.596
		382	1.594
		383	1.592
		384	1.59
		385	1.589
		386	1.588
		387	1.587
		388	1.586
		389	1.584
		390	1.582
		391	1.58
		392	1.578
		393	1.575
		394	1.572
		395	1.571
		396	1.568
		397	1.565
		398	1.562
		399	1.56
		400	1.558
		401	1.554
		402	1.55
		403	1.545
		404	1.542
		405	1.537
		406	1.532
		407	1.528
		408	1.523
		409	1.518
		410	1.513
		411	1.505
		412	1.498
		413	1.491
		414	1.484
		415	1.475
		416	1.464
		417	1.452
		418	1.441
		419	1.428
		420	1.416
		421	1.404
		422	1.391
		423	1.377
		424	1.362
		425	1.345
		426	1.328
		427	1.311
		428	1.292
		429	1.273
		430	1.252
		431	1.231
		432	1.208
		433	1.185
		434	1.162
		435	1.136
		436	1.111
		437	1.086
		438	1.061
		439	1.037
		440	1.014
		441	0.992
		442	0.97
		443	0.95
		444	0.931
		445	0.914
		446	0.898
		447	0.883
		448	0.869
		449	0.857
		450	0.846
		451	0.837
		452	0.83
		453	0.823
		454	0.818
		455	0.813
		456	0.81
		457	0.808
		458	0.808
		459	0.807
		460	0.807
		461	0.808
		462	0.81
		463	0.812
		464	0.815
		465	0.818
		466	0.822
		467	0.826
		468	0.829
		469	0.833
		470	0.837
		471	0.842
		472	0.847
		473	0.852
		474	0.857
		475	0.861
		476	0.866
		477	0.871
		478	0.876
		479	0.882
		480	0.887
		481	0.893
		482	0.898
		483	0.904
		484	0.91
		485	0.915
		486	0.921
		487	0.926
		488	0.932
		489	0.938
		490	0.944
		491	0.949
		492	0.954
		493	0.96
		494	0.966
		495	0.972
		496	0.978
		497	0.983
		498	0.989
		499	0.995
		500	1.001
		501	1.006
		502	1.012
		503	1.018
		504	1.024
		505	1.03
		506	1.036
		507	1.041
		508	1.047
		509	1.053
		510	1.059
		511	1.065
		512	1.071
		513	1.077
		514	1.082
		515	1.087
		516	1.093
		517	1.1
		518	1.105
		519	1.11
		520	1.116
		521	1.122
		522	1.127
		523	1.133
		524	1.138
		525	1.144
		526	1.149
		527	1.155
		528	1.161
		529	1.167
		530	1.172
		531	1.177
		532	1.183
		533	1.188
		534	1.193
		535	1.198
		536	1.204
		537	1.21
		538	1.215
		539	1.22
		540	1.224
		541	1.23
		542	1.235
		543	1.24
		544	1.244
		545	1.249
		546	1.254
		547	1.259
		548	1.264
		549	1.269
		550	1.274
		551	1.278
		552	1.283
		553	1.287
		554	1.292
		555	1.296
		556	1.3
		557	1.304
		558	1.308
		559	1.313
		560	1.317
		561	1.321
		562	1.325
		563	1.329
		564	1.333
		565	1.336
		566	1.34
		567	1.343
		568	1.347
		569	1.351
		570	1.354
		571	1.358
		572	1.361
		573	1.365
		574	1.368
		575	1.372
		576	1.375
		577	1.378
		578	1.382
		579	1.386
		580	1.389
		581	1.392
		582	1.395
		583	1.398
		584	1.401
		585	1.404
		586	1.407
		587	1.41
		588	1.413
		589	1.416
		590	1.419
		591	1.421
		592	1.424
		593	1.427
		594	1.43
		595	1.433
		596	1.435
		597	1.437
		598	1.44
		599	1.442
		600	1.444
		601	1.446
		602	1.447
		603	1.45
		604	1.451
		605	1.453
		606	1.455
		607	1.457
		608	1.459
		609	1.46
		610	1.462
		611	1.463
		612	1.465
		613	1.468
		614	1.469
		615	1.471
		616	1.472
		617	1.473
		618	1.475
		619	1.476
		620	1.477
		621	1.479
		622	1.48
		623	1.481
		624	1.483
		625	1.484
		626	1.485
		627	1.485
		628	1.487
		629	1.488
		630	1.489
		631	1.489
		632	1.49
		633	1.491
		634	1.492
		635	1.493
		636	1.494
		637	1.495
		638	1.496
		639	1.496
		640	1.497
		641	1.497
		642	1.497
		643	1.498
		644	1.498
		645	1.499
		646	1.5
		647	1.5
		648	1.501
		649	1.502
		650	1.502
		651	1.502
		652	1.503
		653	1.503
		654	1.503
		655	1.503
		656	1.503
		657	1.503
		658	1.502
		659	1.503
		660	1.503
		661	1.504
		662	1.503
		663	1.502
		664	1.501
		665	1.501
		666	1.501
		667	1.5
		668	1.5
		669	1.5
		670	1.501
		671	1.501
		672	1.499
		673	1.498
		674	1.497
		675	1.497
		676	1.496
		677	1.496
		678	1.495
		679	1.494
		680	1.493
		681	1.493
		682	1.491
		683	1.491
		684	1.489
		685	1.488
		686	1.486
		687	1.486
		688	1.485
		689	1.484
		690	1.483
		691	1.483
		692	1.481
		693	1.479
		694	1.477
		695	1.475
		696	1.474
		697	1.474
		698	1.472
		699	1.47
		700	1.468
		701	1.467
		702	1.465
		703	1.463
		704	1.461
		705	1.459
		706	1.458
		707	1.457
		708	1.456
		709	1.454
		710	1.452
		711	1.45
		712	1.448
		713	1.446
		714	1.445
		715	1.442
		716	1.441
		717	1.439
		718	1.437
		719	1.435
		720	1.433
		721	1.431
		722	1.429
		723	1.427
		724	1.425
		725	1.423
		726	1.422
		727	1.419
		728	1.417
		729	1.414
		730	1.413
		731	1.411
		732	1.409
		733	1.408
		734	1.406
		735	1.404
		736	1.401
		737	1.4
		738	1.399
		739	1.397
		740	1.396
		741	1.394
		742	1.391
		743	1.389
		744	1.388
		745	1.387
		746	1.385
		747	1.383
		748	1.381
		749	1.379
		750	1.377
		751	1.376
		752	1.374
		753	1.374
		754	1.372
		755	1.37
		756	1.368
		757	1.366
		758	1.365
		759	1.363
		760	1.361
		761	1.358
		762	1.357
		763	1.356
		764	1.356
		765	1.356
		766	1.355
		767	1.353
		768	1.35
		769	1.348
		770	1.347
		771	1.347
		772	1.346
		773	1.344
		774	1.342
		775	1.342
		776	1.341
		777	1.34
		778	1.339
		779	1.337
		780	1.333
		781	1.328
		782	1.325
		783	1.328
		784	1.329
		785	1.329
		786	1.326
		787	1.326
		788	1.326
		789	1.325
		790	1.323
		791	1.321
		792	1.319
		793	1.321
		794	1.317
		795	1.318
		796	1.312
		797	1.315
		798	1.315
		799	1.316
		800	1.315
		801	1.313
		802	1.312
		803	1.313
		804	1.312
		805	1.312
		806	1.312
		807	1.313
		808	1.314
		809	1.314
		810	1.312
		811	1.312
		812	1.31
		813	1.31
		814	1.309
		815	1.311
		816	1.312
		817	1.311
		818	1.307
		819	1.306
		820	1.308
		821	1.311
		822	1.312
		823	1.312
		824	1.311
		825	1.313
		826	1.309
		827	1.309
		828	1.307
		829	1.309
		830	1.31
		831	1.308
		832	1.309
		833	1.308
		834	1.31
		835	1.307
		836	1.31
		837	1.314
		838	1.311
		839	1.31
		840	1.307
		841	1.312
		842	1.309
		843	1.31
		844	1.308
		845	1.315
		846	1.315
		847	1.315
		848	1.31
		849	1.309
		850	1.31
		851	1.313
		852	1.313
		853	1.313
		854	1.312
		855	1.313
		856	1.317
		857	1.316
		858	1.318
		859	1.315
		860	1.316
		861	1.315
		862	1.316
		863	1.318
		864	1.319
		865	1.32
		866	1.318
		867	1.317
		868	1.317
		869	1.318
		870	1.32
		871	1.32
		872	1.322
		873	1.321
		874	1.322
		875	1.321
		876	1.323
		877	1.322
		878	1.324
		879	1.325
		880	1.327
		881	1.327
		882	1.327
		883	1.327
		884	1.327
		885	1.327
		886	1.329
		887	1.33
		888	1.332
		889	1.333
		890	1.332
		891	1.332
		892	1.332
		893	1.333
		894	1.334
		895	1.335
		896	1.337
		897	1.339
		898	1.339
		899	1.339
		900	1.337
		901	1.337
		902	1.336
		903	1.338
		904	1.34
		905	1.342
		906	1.344
		907	1.343
		908	1.344
		909	1.344
		910	1.345
		911	1.345
		912	1.346
		913	1.348
		914	1.348
		915	1.348
		916	1.346
		917	1.348
		918	1.349
		919	1.35
		920	1.352
		921	1.354
		922	1.355
		923	1.356
		924	1.357
		925	1.359
		926	1.358
		927	1.357
		928	1.358
		929	1.36
		930	1.361
		931	1.362
		932	1.364
		933	1.363
		934	1.364
		935	1.365
		936	1.367
		937	1.367
		938	1.368
		939	1.368
		940	1.369
		941	1.37
		942	1.373
		943	1.373
		944	1.373
		945	1.373
		946	1.376
		947	1.377
		948	1.376
		949	1.377
		950	1.377
		951	1.381
		952	1.381
		953	1.382
		954	1.382
		955	1.383
		956	1.385
		957	1.386
		958	1.386
		959	1.388
		960	1.39
		961	1.391
		962	1.391
		963	1.392
		964	1.392
		965	1.394
		966	1.395
		967	1.396
		968	1.396
		969	1.397
		970	1.399
		971	1.401
		972	1.401
		973	1.4
		974	1.399
		975	1.4
		976	1.404
		977	1.406
		978	1.407
		979	1.406
		980	1.407
		981	1.408
		982	1.408
		983	1.41
		984	1.412
		985	1.416
		986	1.415
		987	1.415
		988	1.414
		989	1.416
		990	1.417
		991	1.417
		992	1.417
		993	1.419
		994	1.42
		995	1.422
[truncated: 2,809 more rows]

## Sheet: Supplementary Fig. 8
Supplementary Fig. 8	Dependence of δ on concentration of benzylamine.
		Benzylamine concentration, C (mol L-1)	Specific capacity, δ (umol g-1)
	Na-PHI 5 mg	0.01	476.2
		0.02	502.54
		0.1	643.626
		0.2	560.981
		0.3	871.303
		Benzylamine concentration, C (mol L-1)	Benzylamine concentration standard deviation, C (mol L-1)	Specific capacity, δ (umol g-1)	Specific capacity standard deviation, δ (umol g-1)
	K-PHI 2 mg JMCA 2019	0.0163	0.00038854	538.024	111.089
		0.03162	0.00015576	803.7	22.9959
		0.06324	0.00093458	904.602	44.2676
		Benzylamine concentration, C (mol L-1)	Benzylamine concentration standard deviation, C (mol L-1)	Specific capacity, δ (umol g-1)	Specific capacity standard deviation, δ (umol g-1)
	K-PHI 5 mg JMCA 2019	0.01599	0.00115	454.177	100.241
		0.04756	0.0012	957.197	81.7528
		0.1271	0	1017.69	0
		0.1891	0	785.824	0

## Sheet: Supplementary Fig. 9a
Supplementary Fig. 9a	Benzylamine tetramerization mediated by Na-PHI.
		Mass, m (mg)	Benzylamine conversion, %	Imine 1a yield, %	R,S- and R,R-2a yield, %
	Na-PHI RT	5	36.8744	8.11905	3.65357
		10	52.1991	7.91607	12.3816
		20	76.404	9.13393	25.372
		Mass, m (mg)	Benzylamine conversion, %	Imine 1a yield, %	R,S- and R,R-2a yield, %
	Na-PHI 80 degreed Celcius	5	54.1781	5.88631	9.53988
		10	51.5394	5.48036	20.5006
		20	70.5684	5.48036	32.6792
		40	75.1071	5.66667	40.6786
		80	90.2857	8.5	46.1429
		120	92.3095	10.5238	50.7976

## Sheet: Supplementary Fig. 9b
Supplementary Fig. 9b	Benzylamine tetramerization mediated by Na-PHI.
		Mass, m (mg)	Benzylamine conversion, %	Imine 1a yield, %	R,S- and R,R-2a yield, %
	Na-PHI RT	5.8	18.367	2.61548	0.40238
		10.2	19.0711	4.02381	0.60357
		21.3	21.1836	5.02976	1.60952
		40	38.1339	6.63929	6.03571
		80	43.1637	8.04762	13.6809
		120	46.6342	8.65119	16.9
		160	54.0783	10.2607	22.5333
		Mass, m (mg)	Benzylamine conversion, %	Imine 1a yield, %	R,S- and R,R-2a yield, %
	Na-PHI 80 degreed Celcius	5.3	13.3372	2.81667	0.60357
		10	14.7455	4.02381	1.40833
		21.2	29.9857	5.43214	5.02976
		40	36.0717	6.2369	10.0595
		80	42.9625	8.24881	18.5095
		120	50.7083	10.2607	23.1369
		160	60.8685	12.0714	26.3559

[truncated: 6 more sheets: Supplementary Fig. 10, Supplementary Fig. 13, Supplementary Fig. 14, Supplementary Fig. 15a, Supplementary Fig. 15b, Supplementary Fig. 16]
